# Supplementary material for: Are we good enough? A measurement for Information Technology Service Quality (ITSQ) in higher education institutions in Saudi Arabia
Source: PLoS One. 2022 Nov 17;17(11):e0277265. doi: 10.1371/journal.pone.0277265 (PMC9671338; doi:10.1371/journal.pone.0277265)
Supplement: S3 File — (XLSX) [file pone.0277265.s003.xlsx]

## Sheet: Sheet0
DistributionChannel	UserLanguage	Q1	Q103	Q68	Q69	Q71	Q70	Q72	Q73	Q2	Q3	Q4	Q5	Q6	Q7	Q8	Q9	Q11	Q10	Q13	Q12	Q14	Q16	Q15	Q17	Q18	Q21	Q20	Q19	Q22	Q25	Q24	Q23	Q27	Q26	Q29	Q28	Q30	Q75	Q35	Q76	Q34	Q77	Q33	Q79	Q32	Q78	Q31	Q80
Distribution Channel	User Language	قياس جودة خدمات تكنولوجيا المعلومات في التعليم العالي أصحاب الدراسة نحن في كلية الحاسبات ونظم المعلومات بجامعة الأميرة نورة بنت عبد الرحمن. نطلب منكم المشاركة في مشروعنا البحثي. الغرض من هذه الدراسة هو تقييم خدمات تقنية المعلومات (ITES) قبل وبعد COVID 19. يجب أن يكون عمرك فوق 18 عامًا للمشاركة في هذه الدراسة. للمشاركة في هذه الدراسة سيُطلب منك المشاركة في استطلاع. سيتم سؤالك عن معلومات عامة خاصة …	هل انتي	الجنس	العمر	الجنسية	ما طول المدة التي قضيتيها في جامعة الاميرة نورة- كلية علوم الحاسب والمعلومات	مستوى الدخل	السنة الحالية في الكلية كطالبة	البعد الاول: جودة دعم المستخدم من قبل موظفي تكنولوجيا المعلومات ١- يمتلك موظفو تكنولوجيا المعلومات المعرفة المطلوبة لحل مشاكلي.	٢- سلوك موظفي تكنولوجيا المعلومات مهذب.	٣- من السهل شرح مشاكلي لموظفي تكنولوجيا المعلومات.	٤- يقدم موظفو تكنولوجيا المعلومات حلًا مرضيًا للمشكلات .	٥ - إذا كانت لدي حاجة ماسة ، يقوم موظفو تكنولوجيا المعلومات بمعالجتها على الفور.	٦- عندما أواجه مشكلة ، يبدي موظفو تكنولوجيا المعلومات اهتمامًا حقيقيًا بحلها .	٧- يمكنني بسهولة العثور على بريد إلكتروني أو رقم هاتف للاتصال بفريق تكنولوجيا المعلومات إذا كانت هناك مشكلة .	٨- يقدم فريق تكنولوجيا المعلومات خدماته في غضون فترة زمنية معقولة دون أي تأخير.	.٩- يتابع موظفو تكنولوجيا المعلومات مشاكلي حتى يتم حلها	البعد الثاني: جودة البيئة المادية في معامل تكنولوجيا المعلومات / قاعات الدراسة ١٠- حالة تأثيث المعمل الداخلي	١١- مستوى درجة الحرارة	١٢- النظافة	١٣- ترتيب المقاعد في المعمل	١٤- السلامة من الحرائق	١٥- الكراسي والطاولات	١٦- وضع الأسلاك والموصلات	البعد الثالث: جودة البيئة الفنية في المعامل / الفصول الدراسية لتقنية المعلومات ١٧- أدوات ومنصات البرامج المطلوبة للمواد الدراسية متاحة في المعامل.	١٨- تتوفر مجموعة كبيرة من المعدات وأجهزة الكمبيوتر في المعامل لدعم المواد الدراسية الخاصة بي .	١٩- مرافق الطباعة متوفرة بشكل كافٍ.	٢٠- مرافق التصوير متوفرة بشكل كافٍ .	٢١- التدريس في المعامل يتم بشكل مرضٍ.	٢٢- تستخدم أجهزة العرض بشكل كافٍ في التدريس.	٢٣- تستخدم السبورات الذكية بشكل فعال في التدريس.	٢٤- أجهزة العرض دائمًا صالحة ومجهزة.	٢٥- دائمًا ما تكون السبورات الذكية صالحة ومجهزة للاستخدام.	٢٦- دائمًا ما تكون أجهزة الكمبيوتر المعملية صالحة ومجهزة للاستخدام.	٢٧- الاتصال السريع بالإنترنت متاح دائمًا.	٢٨- يمكن استخدام معدات المعمل بسهولة في بداية وقت المعمل.	البعد الرابع: جودة خدمات تقنية المعلومات في الحرم الجامعي مقارنة بوضع التعلم عن بعد ملاحظة: تغطي خدمات تكنولوجيا المعلومات (ITES) النطاق الكامل للعمليات التنظيمية التي تعتمد علي تقنية المعلومات لتحسين الكفاءة. يتم استخدام (ITES)عادة عبر الإنترنت. يشمل (ITES)في الجامعات مجموعة واسعة من الخدمات مثل: • نظام إدارة التعلم Blackboard ، Moodle ، إلخ. • نظام إدارة المكتبة بما في ذلك الوصول إلى الموارد ال…	٢٩- ب: يتم تحميل مواقع خدمات تكنولوجيا المعلومات (ITES)بسرعة في المستعرضات. أثناء التعليم عن بعد( )	٣٠- أ:عندما أتنقل عبر صفحات خدمات تكنولوجيا المعلوماتITES ، يتم تحميل الصفحات بسرعة عالية . (أثناء التعليم في الحرم الجامعي)	٣٠- ب: عندما أتنقل عبر صفحات خدمات تكنولوجيا المعلومات ITES ، يتم تحميل الصفحات بسرعة عالية. ( أثناء التعليم عن بعد )	٣١- أ:لا أواجه أي مشكلة في الوصول إلى خدمات تكنولوجيا المعلومات ITES باستخدام النظام الأساسي المفضل لدي (المتصفح / الجهاز) لأداء المهام الخاصة بي. (أثناء التعليم في الحرم الجامعي)	٣١- ب: لا أواجه أي مشكلة في الوصول إلى خدمات تكنولوجيا المعلومات ITES باستخدام النظام الأساسي المفضل لدي (المتصفح / الجهاز) لأداء المهام الخاصة بي. أثناء التعليم عن بعد( )	٣٢- أ: يقوم قسم تكنولوجيا المعلومات بإبلاغي دائمًا عند عدم توفر خدمات تكنولوجيا المعلومات (ITES) بسبب مهام الصيانة. (أثناء التعليم في الحرم الجامعي)	٣٢- ب: يقوم قسم تكنولوجيا المعلومات بإبلاغي دائمًا عند عدم توفر خدمات تكنولوجيا المعلومات (ITES) بسبب مهام الصيانة. أثناء التعليم عن بعد( )	البعد الرابع - ب ٣٣- أ:من السهل العثور على ما أحتاجه من خلال مواقع الويب الخاصة بخدمات تكنولوجيا المعلومات (ITES) . (أثناء التعليم في الحرم الجامعي)	٣٣- ب:من السهل العثور على ما أحتاجه من خلال مواقع الويب الخاصة بخدمات تكنولوجيا المعلومات (ITES) . أثناء التعليم عن بعد( )	٣٤- أ: مواقع الويب الخاصة بخدمات تكنولوجيا المعلومات(ITES ) تجعل من السهل الوصول إلى أي مكان على الموقع. (أثناء التعليم في الحرم الجامعي)	٣٤- ب: مواقع الويب الخاصة بخدمات تكنولوجيا المعلومات(ITES ) تجعل من السهل الوصول إلى أي مكان على الموقع. أثناء التعليم عن بعد( )
anonymous	EN	نعم								غير موافق بشدة	غير موافق بشدة	غير موافق بشدة	غير موافق بشدة	غير موافق بشدة	غير موافق بشدة	غير موافق بشدة	غير موافق بشدة	غير موافق بشدة	غير مقبول	غير مقبول	مقبول نوعًا ما	غير مقبول	غير مقبول	غير مقبول	غير مقبول	غير موافق بشدة	غير موافق بشدة	غير موافق بشدة	غير موافق بشدة	غير موافق بشدة	غير موافق بشدة	غير موافق بشدة	غير موافق بشدة	غير موافق بشدة	غير موافق بشدة	غير موافق بشدة	غير موافق بشدة	غير موافق بشدة		غير موافق بشدة		غير موافق بشدة		غير موافق بشدة		غير موافق بشدة		غير موافق بشدة
anonymous	AR	نعم	طالبة	ذكر	18-22	سعودية	سنة	منخفض	الاولي	غير موافق بشدة	غير موافق بشدة	غير موافق بشدة	غير موافق بشدة	غير موافق بشدة	غير موافق بشدة	غير موافق بشدة	غير موافق بشدة	غير موافق بشدة	غير مقبول	غير مقبول	غير مقبول	غير مقبول	غير مقبول	غير مقبول	غير مقبول	غير موافق بشدة	غير موافق	غير موافق بشدة	غير موافق بشدة	غير موافق بشدة	غير موافق بشدة	غير موافق بشدة	غير موافق بشدة	غير موافق بشدة	غير موافق بشدة	غير موافق بشدة	غير موافق بشدة	غير موافق بشدة	غير موافق بشدة	غير موافق بشدة	غير موافق بشدة	غير موافق بشدة	غير موافق بشدة	غير موافق بشدة	غير موافق بشدة	غير موافق بشدة	غير موافق بشدة	غير موافق بشدة	غير موافق بشدة
anonymous	AR	نعم	طالبة	ذكر	18-22	سعودية	سنة	منخفض	الاولي	غير موافق بشدة	غير موافق بشدة	غير موافق بشدة	غير موافق بشدة	غير موافق بشدة	غير موافق بشدة	غير موافق بشدة	غير موافق بشدة	غير موافق بشدة	غير مقبول	غير مقبول	غير مقبول	غير مقبول	غير مقبول	غير مقبول	غير مقبول	غير موافق	غير موافق بشدة	غير موافق بشدة	غير موافق بشدة	غير موافق بشدة	غير موافق بشدة	غير موافق بشدة	غير موافق بشدة	غير موافق بشدة	غير موافق بشدة	غير موافق بشدة	غير موافق بشدة	غير موافق بشدة	غير موافق بشدة	غير موافق بشدة	غير موافق بشدة	غير موافق بشدة	غير موافق بشدة	غير موافق بشدة	غير موافق بشدة	غير موافق	غير موافق بشدة	غير موافق بشدة	غير موافق بشدة
anonymous	AR	نعم	عضو هيية تعليمية	ذكر	18-22	سعودية	سنة	منخفض		غير موافق بشدة	غير موافق بشدة	غير موافق بشدة	موافق	موافق بشدة	غير موافق بشدة	محايد	غير موافق	غير موافق بشدة	مقبول نوعًا ما	ممتاز	غير مقبول	مقبول نوعًا ما	غير مقبول	غير مقبول	غير مقبول	غير موافق بشدة	غير موافق بشدة	غير موافق بشدة	موافق بشدة	غير موافق بشدة	غير موافق بشدة	غير موافق	موافق بشدة	موافق بشدة	موافق بشدة	غير موافق بشدة	غير موافق	غير موافق بشدة	غير موافق بشدة	محايد	غير موافق	غير موافق بشدة	غير موافق بشدة	غير موافق بشدة	غير موافق بشدة	محايد	غير موافق	محايد	محايد
anonymous	EN	نعم	طالبة	آنثي	23-27	غير سعودية	ثلاث سنوات فآكثر	متوسط	الرابعة	موافق	موافق بشدة	موافق بشدة	موافق بشدة	موافق بشدة	موافق بشدة	موافق بشدة	موافق بشدة	موافق بشدة	ممتاز جدا	ممتاز	ممتاز جدا	ممتاز جدا	ممتاز جدا	مقبول	ممتاز جدا	موافق بشدة	محايد	غير موافق بشدة	غير موافق بشدة	موافق بشدة	موافق بشدة	موافق بشدة	موافق	موافق بشدة	موافق بشدة	محايد	موافق بشدة	موافق بشدة	محايد	موافق	محايد	موافق بشدة	غير موافق	موافق بشدة	موافق بشدة	موافق	موافق	موافق	موافق
anonymous	EN	نعم	طالبة	آنثي	18-22	سعودية	ثلاث سنوات فآكثر	متوسط	الرابعة	موافق بشدة	موافق بشدة	موافق بشدة	موافق بشدة	موافق بشدة	موافق بشدة	موافق بشدة	موافق بشدة	موافق بشدة	ممتاز جدا	مقبول	ممتاز جدا	ممتاز جدا	ممتاز جدا	ممتاز	ممتاز	موافق بشدة	موافق بشدة	غير موافق	غير موافق	موافق بشدة	موافق بشدة	موافق بشدة	محايد	محايد	محايد	محايد	موافق	موافق	موافق	موافق	موافق	موافق	موافق	محايد	محايد	موافق	موافق	موافق	موافق
anonymous	EN	نعم	عضو هيية تعليمية	آنثي	33 and above	غير سعودية	سنتين	متوسط		موافق	موافق	موافق	موافق	موافق	موافق	موافق	محايد	محايد	مقبول	ممتاز	ممتاز	مقبول	ممتاز جدا	مقبول	مقبول نوعًا ما	موافق	موافق	غير موافق	غير موافق	موافق	غير موافق	غير موافق	غير موافق	موافق	موافق	موافق بشدة	موافق	موافق	غير موافق	موافق	غير موافق	موافق	غير موافق	موافق بشدة	موافق بشدة	موافق	غير موافق	موافق	غير موافق
anonymous	EN	نعم	طالبة	آنثي	23-27	سعودية	ثلاث سنوات فآكثر	متوسط	الرابعة	موافق	موافق	محايد	موافق	محايد	موافق	موافق	محايد	موافق	ممتاز	ممتاز	مقبول	مقبول	ممتاز	مقبول	مقبول	موافق	محايد	غير موافق	غير موافق	محايد	محايد	غير موافق	غير موافق	غير موافق	غير موافق	غير موافق	غير موافق	غير موافق	غير موافق	محايد	موافق	محايد	غير موافق	محايد	غير موافق	محايد	موافق	موافق	محايد
anonymous	EN	نعم	طالبة	آنثي	18-22	سعودية	ثلاث سنوات فآكثر	متوسط	الرابعة	موافق	موافق بشدة	موافق	موافق	موافق	موافق	موافق	موافق	موافق	ممتاز جدا	ممتاز	ممتاز	مقبول	ممتاز جدا	ممتاز	مقبول	موافق	موافق	موافق	موافق	موافق	موافق	محايد	موافق	موافق	موافق	محايد	محايد	محايد	محايد	محايد	محايد	محايد	محايد	موافق	موافق	موافق	موافق	موافق	موافق
anonymous	AR	نعم	طالبة	آنثي	18-22	سعودية	ثلاث سنوات فآكثر	متوسط	الرابعة	موافق	موافق	موافق	موافق	محايد	محايد	موافق	موافق	محايد	مقبول	مقبول	مقبول	ممتاز	مقبول نوعًا ما	ممتاز	مقبول نوعًا ما	محايد	موافق	غير موافق	غير موافق	موافق	موافق	محايد	محايد	محايد	محايد	محايد	موافق	موافق	موافق	موافق	موافق	موافق	موافق	موافق	موافق	موافق	موافق	موافق	موافق
anonymous	EN	نعم	طالبة	آنثي	18-22	سعودية	ثلاث سنوات فآكثر	متوسط	الرابعة	محايد	موافق	محايد	محايد	محايد	موافق	محايد	غير موافق	محايد	مقبول	مقبول	ممتاز	ممتاز	مقبول	ممتاز	ممتاز	محايد	محايد	محايد	محايد	محايد	موافق	محايد	محايد	محايد	محايد	محايد	محايد	محايد	محايد	محايد	محايد	محايد	محايد	موافق	محايد	موافق	غير موافق	محايد	محايد
anonymous	AR	نعم	طالبة	آنثي	18-22	سعودية	ثلاث سنوات فآكثر	متوسط	الرابعة	موافق بشدة	موافق بشدة	موافق بشدة	موافق	موافق	موافق بشدة	محايد	موافق	موافق	ممتاز جدا	مقبول	ممتاز جدا	ممتاز جدا	ممتاز	ممتاز جدا	ممتاز جدا	موافق بشدة	موافق بشدة	غير موافق	غير موافق	موافق بشدة	موافق بشدة	موافق بشدة	موافق	موافق	موافق	محايد	موافق بشدة	موافق	موافق	محايد	محايد	محايد	محايد	غير موافق	غير موافق	موافق	موافق بشدة	موافق	موافق بشدة
anonymous	EN	نعم	طالبة	آنثي	18-22	سعودية	ثلاث سنوات فآكثر	متوسط	الرابعة	موافق	موافق	موافق	محايد	غير موافق	محايد	موافق	غير موافق	غير موافق	ممتاز	مقبول	ممتاز	ممتاز	ممتاز	مقبول	ممتاز	موافق	موافق	غير موافق	غير موافق	موافق	موافق	محايد	غير موافق	غير موافق	موافق	غير موافق	موافق	موافق	غير موافق بشدة	غير موافق	غير موافق بشدة	موافق	موافق	موافق	موافق	غير موافق	غير موافق	غير موافق	غير موافق
anonymous	EN	نعم	عضو هيية تعليمية	آنثي	33 and above	سعودية	ثلاث سنوات فآكثر	عالي		موافق	موافق	موافق	موافق	محايد	محايد	محايد	غير موافق	غير موافق	مقبول نوعًا ما	مقبول	ممتاز	مقبول	مقبول	مقبول	مقبول نوعًا ما	غير موافق	غير موافق بشدة	غير موافق بشدة	غير موافق	محايد	موافق	موافق	غير موافق	محايد	غير موافق بشدة	موافق	محايد	موافق	موافق	موافق	موافق	موافق	موافق	محايد	محايد	غير موافق	غير موافق	موافق	موافق
anonymous	EN	نعم	عضو هيية تعليمية	آنثي	33 and above	غير سعودية	ثلاث سنوات فآكثر	متوسط		موافق	موافق بشدة	موافق بشدة	موافق	موافق بشدة	موافق	موافق بشدة	موافق بشدة	موافق	ممتاز	مقبول نوعًا ما	ممتاز	مقبول	ممتاز جدا	ممتاز	مقبول	موافق بشدة	موافق	محايد	غير موافق	موافق	موافق بشدة	موافق بشدة	موافق	موافق	موافق	موافق بشدة	موافق	موافق بشدة	غير موافق	غير موافق	غير موافق	موافق بشدة	موافق بشدة	موافق	موافق	موافق بشدة	موافق بشدة	موافق بشدة	موافق بشدة
anonymous	EN	نعم	طالبة	آنثي	18-22	سعودية	ثلاث سنوات فآكثر	منخفض	الرابعة	محايد	موافق	غير موافق	موافق	محايد	محايد	محايد	محايد	محايد	مقبول	مقبول نوعًا ما	ممتاز	مقبول	مقبول	مقبول	مقبول	محايد	موافق	غير موافق	غير موافق	موافق	محايد	موافق	موافق	موافق	محايد	غير موافق بشدة	محايد	محايد	محايد	محايد	موافق	محايد	محايد	محايد	محايد	محايد	محايد	محايد	محايد
anonymous	EN	نعم	طالبة	آنثي	18-22	سعودية	ثلاث سنوات فآكثر	متوسط	الرابعة	موافق	موافق بشدة	موافق بشدة	موافق بشدة	موافق بشدة	موافق بشدة	موافق بشدة	موافق بشدة	موافق بشدة	ممتاز	مقبول	ممتاز	ممتاز	ممتاز جدا	ممتاز	ممتاز جدا	موافق بشدة	موافق بشدة	غير موافق بشدة	غير موافق بشدة	موافق بشدة	موافق بشدة	موافق بشدة	موافق بشدة	موافق بشدة	موافق بشدة	موافق بشدة	موافق بشدة	موافق بشدة	موافق	موافق	موافق	موافق	موافق	موافق	موافق	محايد	غير موافق	محايد	غير موافق
anonymous	EN	نعم	طالبة	آنثي	23-27	سعودية	ثلاث سنوات فآكثر	متوسط	الرابعة	محايد	موافق	موافق	موافق	محايد	موافق	محايد	محايد	محايد	مقبول	مقبول نوعًا ما	مقبول	مقبول	مقبول	مقبول	مقبول	موافق بشدة	موافق	محايد	محايد	موافق	محايد	محايد	غير موافق	غير موافق	موافق	موافق	موافق	محايد	محايد	موافق	محايد	موافق	محايد	موافق	موافق	غير موافق	غير موافق	محايد	محايد
anonymous	EN	نعم	طالبة	آنثي	18-22	سعودية	ثلاث سنوات فآكثر	متوسط	الرابعة	غير موافق	موافق	موافق	محايد	محايد	موافق	موافق	محايد	محايد	مقبول نوعًا ما	غير مقبول	مقبول	ممتاز	مقبول نوعًا ما	ممتاز	مقبول نوعًا ما	غير موافق	غير موافق بشدة	غير موافق بشدة	غير موافق بشدة	محايد	غير موافق بشدة	غير موافق بشدة	غير موافق	غير موافق بشدة	محايد	غير موافق بشدة	محايد	محايد	غير موافق	موافق	موافق	محايد	موافق بشدة	موافق بشدة	موافق بشدة	موافق	موافق	موافق	موافق بشدة
anonymous	EN	نعم	طالبة	آنثي	23-27	سعودية	ثلاث سنوات فآكثر	متوسط	الرابعة	غير موافق بشدة	محايد	محايد	محايد	غير موافق	غير موافق بشدة	غير موافق بشدة	غير موافق	غير موافق	مقبول نوعًا ما	غير مقبول	غير مقبول	غير مقبول	مقبول نوعًا ما	غير مقبول	مقبول	محايد	موافق	غير موافق بشدة	غير موافق بشدة	غير موافق	محايد	محايد	محايد	غير موافق بشدة	غير موافق بشدة	محايد	محايد	غير موافق	غير موافق بشدة	غير موافق	غير موافق	غير موافق بشدة	غير موافق بشدة	غير موافق بشدة	غير موافق بشدة	محايد	محايد	غير موافق	محايد
anonymous	EN	نعم	طالبة	آنثي	18-22	سعودية	سنة	متوسط	الاولي	موافق	موافق	موافق	موافق	موافق	موافق	موافق	موافق	موافق	مقبول نوعًا ما	مقبول	ممتاز	مقبول نوعًا ما	ممتاز	مقبول	ممتاز	موافق	موافق	محايد	محايد	موافق	موافق	محايد	موافق	موافق	موافق	محايد	موافق	محايد	موافق	محايد	موافق	موافق	موافق	محايد	محايد	محايد	محايد	محايد	محايد
anonymous	EN	نعم	عضو هيية تعليمية	آنثي	33 and above	سعودية	ثلاث سنوات فآكثر	متوسط		غير موافق	محايد	موافق	غير موافق بشدة	غير موافق بشدة	غير موافق	غير موافق	غير موافق بشدة	غير موافق	غير مقبول	مقبول	مقبول نوعًا ما	غير مقبول	غير مقبول	غير مقبول	غير مقبول	غير موافق	موافق	غير موافق بشدة	غير موافق بشدة	غير موافق بشدة	موافق	غير موافق	غير موافق	غير موافق بشدة	غير موافق	غير موافق	غير موافق	غير موافق بشدة	غير موافق بشدة	غير موافق بشدة	غير موافق بشدة	غير موافق بشدة	غير موافق بشدة	غير موافق بشدة	غير موافق بشدة	غير موافق	محايد	محايد	محايد
anonymous	EN	نعم	عضو هيية تعليمية	آنثي	33 and above	سعودية	ثلاث سنوات فآكثر	متوسط		غير موافق بشدة	موافق	غير موافق	غير موافق	غير موافق	غير موافق	محايد	غير موافق	غير موافق بشدة	مقبول	مقبول نوعًا ما	مقبول نوعًا ما	مقبول	مقبول	مقبول نوعًا ما	غير مقبول	محايد	محايد	غير موافق بشدة	غير موافق بشدة	موافق	موافق	محايد	غير موافق	غير موافق	غير موافق بشدة	غير موافق بشدة	غير موافق	غير موافق	غير موافق	غير موافق	غير موافق بشدة	غير موافق	غير موافق بشدة	محايد	محايد	محايد	محايد	غير موافق	غير موافق
anonymous	EN	نعم	عضو هيية تعليمية	آنثي	33 and above	سعودية	ثلاث سنوات فآكثر	عالي		محايد	موافق	موافق	غير موافق	غير موافق	موافق	محايد	غير موافق	غير موافق بشدة	مقبول	ممتاز	مقبول	مقبول	مقبول نوعًا ما	مقبول	مقبول نوعًا ما	محايد	محايد	غير موافق بشدة	غير موافق بشدة	محايد	موافق	محايد	غير موافق	محايد	غير موافق	محايد	غير موافق	غير موافق	غير موافق	غير موافق	غير موافق	محايد	محايد	محايد	موافق	غير موافق	غير موافق	غير موافق	موافق
anonymous	EN	نعم	عضو هيية تعليمية	آنثي	33 and above	سعودية	ثلاث سنوات فآكثر	عالي		غير موافق	موافق	محايد	محايد	غير موافق	محايد	غير موافق	غير موافق بشدة	غير موافق بشدة	غير مقبول	مقبول نوعًا ما	غير مقبول	غير مقبول	غير مقبول	غير مقبول	غير مقبول	موافق	غير موافق	غير موافق بشدة	غير موافق بشدة	غير موافق بشدة	موافق	غير موافق بشدة	غير موافق بشدة	غير موافق بشدة	غير موافق	غير موافق بشدة	غير موافق	محايد	غير موافق بشدة	غير موافق	غير موافق بشدة	غير موافق بشدة	غير موافق بشدة	غير موافق	غير موافق بشدة	محايد	محايد	غير موافق	غير موافق
anonymous	EN	نعم	طالبة	آنثي	18-22	سعودية	ثلاث سنوات فآكثر	متوسط	الثالثة	محايد	غير موافق	موافق	محايد	محايد	محايد	محايد	محايد	محايد	مقبول نوعًا ما	غير مقبول	غير مقبول	مقبول نوعًا ما	ممتاز	مقبول نوعًا ما	ممتاز	موافق بشدة	موافق	غير موافق بشدة	غير موافق بشدة	محايد	موافق	غير موافق بشدة	غير موافق	غير موافق بشدة	موافق	محايد	موافق	موافق	موافق	محايد	محايد	محايد	محايد	موافق	محايد	موافق	موافق	موافق	موافق
anonymous	EN	نعم	طالبة	آنثي	23-27	سعودية	سنة	متوسط	الاولي	موافق	موافق بشدة	موافق	موافق	موافق	موافق	موافق بشدة	موافق بشدة	موافق بشدة	ممتاز جدا	ممتاز جدا	ممتاز جدا	ممتاز جدا	ممتاز جدا	ممتاز جدا	ممتاز جدا	محايد	موافق بشدة	محايد	محايد	موافق	موافق بشدة	موافق بشدة	موافق بشدة	موافق بشدة	موافق بشدة	محايد	محايد	محايد	محايد	محايد	موافق	موافق	موافق	موافق	موافق	موافق	موافق	موافق	موافق
anonymous	EN	نعم	طالبة	آنثي	18-22	سعودية	سنة	منخفض	الاولي	غير موافق	محايد	محايد	غير موافق	غير موافق	غير موافق	محايد	غير موافق بشدة	غير موافق	مقبول نوعًا ما	غير مقبول	غير مقبول	مقبول	مقبول	غير مقبول	غير مقبول	موافق	موافق	محايد	محايد	محايد	موافق	موافق	غير موافق	غير موافق	موافق	غير موافق بشدة	محايد	محايد	محايد	محايد	محايد	محايد	محايد	محايد	محايد	محايد	محايد	محايد	محايد
anonymous	EN	نعم	طالبة	آنثي	18-22	سعودية	سنة	منخفض	الثانية	موافق	موافق	موافق	محايد	محايد	موافق	موافق	محايد	محايد	ممتاز	مقبول	ممتاز جدا	ممتاز جدا	ممتاز	ممتاز جدا	ممتاز جدا	موافق بشدة	موافق بشدة	محايد	محايد	موافق بشدة	موافق بشدة	محايد	غير موافق	غير موافق	غير موافق	غير موافق	محايد	موافق	غير موافق	محايد	غير موافق	موافق	غير موافق بشدة	محايد	غير موافق بشدة	موافق	موافق	موافق	محايد
anonymous	EN	نعم	طالبة	آنثي	23-27	سعودية	ثلاث سنوات فآكثر	متوسط	الرابعة	غير موافق	غير موافق بشدة	غير موافق بشدة	غير موافق	غير موافق بشدة	محايد	غير موافق	غير موافق بشدة	غير موافق بشدة	غير مقبول	غير مقبول	مقبول	مقبول	مقبول نوعًا ما	مقبول نوعًا ما	غير مقبول	غير موافق	غير موافق	غير موافق بشدة	غير موافق بشدة	محايد	غير موافق بشدة	غير موافق بشدة	غير موافق بشدة	غير موافق بشدة	غير موافق بشدة	محايد	غير موافق بشدة	غير موافق	غير موافق بشدة	غير موافق	محايد	غير موافق بشدة	غير موافق	غير موافق	غير موافق	موافق	غير موافق	غير موافق	غير موافق بشدة
anonymous	AR	نعم	طالبة	آنثي	18-22	سعودية	سنة	متوسط	الاولي	غير موافق	غير موافق	غير موافق بشدة	غير موافق	غير موافق	محايد	غير موافق بشدة	غير موافق	غير موافق بشدة	مقبول نوعًا ما	مقبول	مقبول نوعًا ما	غير مقبول	ممتاز	غير مقبول	غير مقبول	غير موافق	موافق	غير موافق بشدة	غير موافق بشدة	محايد	موافق	موافق	محايد	غير موافق	غير موافق	غير موافق بشدة	غير موافق	غير موافق	غير موافق	غير موافق	غير موافق بشدة	غير موافق بشدة	غير موافق بشدة	محايد	محايد	غير موافق	غير موافق	غير موافق بشدة	غير موافق بشدة
anonymous	EN	نعم	طالبة	آنثي	18-22	سعودية	سنة	منخفض	الاولي	موافق	موافق	موافق	موافق	محايد	موافق	محايد	موافق	موافق	ممتاز	ممتاز	ممتاز	ممتاز	ممتاز	ممتاز	ممتاز	محايد	موافق	موافق	موافق	موافق	موافق	موافق	محايد	محايد	موافق	محايد	موافق	محايد	محايد	محايد	محايد	محايد	محايد	محايد	محايد	موافق	موافق	محايد	محايد
anonymous	EN	نعم	طالبة	آنثي	18-22	سعودية	ثلاث سنوات فآكثر	متوسط	الرابعة	موافق	محايد	موافق	موافق	محايد	غير موافق	موافق	موافق	محايد	ممتاز جدا	ممتاز جدا	ممتاز	ممتاز	ممتاز	ممتاز جدا	ممتاز جدا	موافق	موافق	غير موافق بشدة	غير موافق بشدة	موافق	موافق بشدة	غير موافق بشدة	محايد	غير موافق	محايد	موافق بشدة	موافق بشدة	موافق بشدة	محايد	موافق بشدة	موافق	موافق بشدة	غير موافق	غير موافق	غير موافق	موافق بشدة	موافق	موافق	موافق
anonymous	AR	نعم	طالبة	آنثي	18-22	سعودية	سنة	منخفض	الاولي	موافق	موافق	محايد	موافق	محايد	موافق	موافق	موافق	موافق	ممتاز	مقبول	ممتاز	ممتاز	ممتاز	ممتاز	ممتاز	موافق	موافق	موافق	محايد	موافق	موافق	موافق	موافق	موافق	موافق	محايد	موافق	موافق	موافق	محايد	محايد	غير موافق	محايد	غير موافق	محايد	محايد	موافق	محايد	موافق
anonymous	EN	نعم	طالبة	آنثي	18-22	سعودية	ثلاث سنوات فآكثر	متوسط	الرابعة	محايد	محايد	موافق	محايد	غير موافق	غير موافق	غير موافق بشدة	غير موافق بشدة	غير موافق	مقبول	غير مقبول	غير مقبول	مقبول نوعًا ما	مقبول	مقبول نوعًا ما	غير مقبول	غير موافق	غير موافق	غير موافق بشدة	غير موافق بشدة	محايد	غير موافق	غير موافق	غير موافق بشدة	غير موافق بشدة	غير موافق بشدة	موافق	موافق	محايد	محايد	غير موافق	غير موافق	غير موافق	غير موافق	موافق	غير موافق	موافق	موافق	موافق	موافق
anonymous	EN	نعم	طالبة	آنثي	18-22	سعودية	سنتين	متوسط	الثالثة	محايد	محايد	محايد	غير موافق	محايد	غير موافق	غير موافق	محايد	محايد	غير مقبول	مقبول نوعًا ما	غير مقبول	غير مقبول	غير مقبول	غير مقبول	مقبول نوعًا ما	غير موافق بشدة	غير موافق بشدة	غير موافق بشدة	غير موافق بشدة	غير موافق بشدة	محايد	غير موافق	غير موافق بشدة	غير موافق	غير موافق بشدة	محايد	موافق	محايد	غير موافق	محايد	غير موافق	محايد	محايد	غير موافق	غير موافق بشدة	غير موافق	غير موافق	غير موافق بشدة	غير موافق بشدة
anonymous	AR	نعم	طالبة	آنثي	23-27	سعودية	ثلاث سنوات فآكثر	متوسط	الرابعة	محايد	موافق	موافق	موافق	محايد	موافق	موافق	محايد	موافق	ممتاز	ممتاز	ممتاز	ممتاز	ممتاز	ممتاز	ممتاز	موافق	موافق	غير موافق	غير موافق	موافق	محايد	محايد	غير موافق بشدة	محايد	غير موافق	غير موافق	موافق	محايد	محايد	غير موافق	غير موافق	محايد	محايد	موافق	موافق	محايد	محايد	محايد	محايد
anonymous	EN	نعم	طالبة	آنثي	18-22	سعودية	ثلاث سنوات فآكثر	متوسط	الرابعة	موافق بشدة	موافق بشدة	موافق بشدة	موافق بشدة	موافق بشدة	موافق بشدة	موافق بشدة	موافق بشدة	موافق	مقبول	مقبول نوعًا ما	مقبول	مقبول نوعًا ما	ممتاز	ممتاز جدا	مقبول	موافق بشدة	موافق بشدة	غير موافق	غير موافق بشدة	محايد	موافق	غير موافق بشدة	موافق	غير موافق بشدة	محايد	موافق	موافق	غير موافق	موافق	غير موافق بشدة	موافق	غير موافق	محايد	غير موافق	موافق بشدة	موافق	موافق	محايد	موافق
anonymous	EN	نعم	طالبة	آنثي	28-32	سعودية	ثلاث سنوات فآكثر	منخفض	الرابعة	موافق	موافق بشدة	موافق بشدة	موافق بشدة	موافق بشدة	موافق بشدة	غير موافق بشدة	موافق	موافق بشدة	ممتاز جدا	مقبول نوعًا ما	ممتاز جدا	ممتاز جدا	ممتاز جدا	ممتاز جدا	ممتاز جدا	موافق بشدة	موافق بشدة	غير موافق بشدة	غير موافق بشدة	موافق بشدة	موافق بشدة	موافق بشدة	موافق بشدة	موافق بشدة	محايد	موافق بشدة	موافق بشدة	محايد	محايد	محايد	محايد	محايد	محايد	محايد	محايد	موافق	موافق	موافق	غير موافق
anonymous	EN	نعم	طالبة	آنثي	18-22	سعودية	سنة	متوسط	الاولي	غير موافق	موافق	غير موافق	محايد	محايد	محايد	محايد	غير موافق	محايد	مقبول	مقبول	مقبول	مقبول	مقبول	ممتاز	ممتاز	غير موافق	محايد	محايد	محايد	غير موافق	موافق	غير موافق	محايد	محايد	موافق	غير موافق بشدة	غير موافق	محايد	غير موافق	غير موافق	غير موافق	غير موافق	محايد	غير موافق	محايد	غير موافق	غير موافق	محايد	محايد
anonymous	AR	نعم	طالبة	آنثي	18-22	سعودية	سنة	متوسط	الاولي	موافق	موافق بشدة	موافق بشدة	موافق	موافق بشدة	موافق	موافق	موافق	موافق	ممتاز	مقبول	مقبول	مقبول	ممتاز	ممتاز	ممتاز	موافق	موافق	موافق	موافق	محايد	محايد	موافق	محايد	محايد	موافق	موافق	موافق	موافق	موافق	موافق	موافق	موافق	موافق	محايد	موافق	موافق	موافق	موافق	موافق
anonymous	EN	نعم	طالبة	آنثي	18-22	سعودية	سنة	متوسط	الاولي	موافق	موافق	موافق	موافق	موافق	موافق	موافق بشدة	موافق	موافق	ممتاز جدا	ممتاز جدا	ممتاز جدا	ممتاز جدا	ممتاز جدا	ممتاز جدا	ممتاز جدا	موافق بشدة	موافق بشدة	موافق	موافق	موافق بشدة	موافق بشدة	موافق بشدة	موافق	موافق بشدة	موافق	موافق بشدة	موافق بشدة	موافق	محايد	محايد	محايد	موافق	موافق	غير موافق	غير موافق	موافق بشدة	موافق بشدة	موافق	موافق
anonymous	EN	نعم	طالبة	آنثي	18-22	سعودية	سنة	متوسط	الثانية	موافق بشدة	موافق بشدة	موافق بشدة	موافق بشدة	موافق بشدة	موافق بشدة	غير موافق	موافق بشدة	موافق	ممتاز جدا	ممتاز جدا	ممتاز جدا	ممتاز جدا	ممتاز جدا	ممتاز جدا	ممتاز جدا	موافق بشدة	موافق بشدة	غير موافق	غير موافق	موافق بشدة	موافق	موافق	محايد	محايد	غير موافق	محايد	موافق	محايد	موافق بشدة	غير موافق	موافق بشدة	محايد	موافق بشدة	موافق بشدة	موافق بشدة	موافق بشدة	موافق بشدة	محايد	محايد
anonymous	EN	نعم	عضو هيية تعليمية	آنثي	28-32	سعودية	ثلاث سنوات فآكثر	متوسط		محايد	محايد	محايد	غير موافق	غير موافق	محايد	غير موافق	محايد	غير موافق	غير مقبول	مقبول	مقبول نوعًا ما	غير مقبول	مقبول	غير مقبول	غير مقبول	غير موافق	غير موافق	غير موافق بشدة	غير موافق بشدة	موافق	محايد	غير موافق	غير موافق	غير موافق بشدة	غير موافق	غير موافق	غير موافق	موافق	محايد	محايد	محايد	غير موافق	محايد	موافق	موافق	محايد	محايد	محايد	محايد
anonymous	EN	نعم	عضو هيية تعليمية	آنثي	28-32	سعودية	ثلاث سنوات فآكثر	متوسط		موافق	موافق	محايد	غير موافق	غير موافق	موافق	غير موافق	محايد	موافق	ممتاز	غير مقبول	مقبول	مقبول نوعًا ما	مقبول	مقبول نوعًا ما	غير مقبول	غير موافق بشدة	غير موافق بشدة	غير موافق بشدة	غير موافق بشدة	غير موافق بشدة	موافق	غير موافق بشدة	غير موافق	غير موافق	غير موافق بشدة	موافق	غير موافق	غير موافق	غير موافق بشدة	غير موافق	غير موافق	محايد	محايد	موافق	موافق	موافق	موافق	موافق	موافق
anonymous	EN	نعم	عضو هيية تعليمية	آنثي	33 and above	غير سعودية	ثلاث سنوات فآكثر	متوسط		محايد	موافق	موافق	موافق	موافق	موافق	موافق	موافق	موافق	ممتاز	مقبول	ممتاز	مقبول	مقبول	مقبول	ممتاز	موافق بشدة	موافق	غير موافق بشدة	غير موافق	موافق بشدة	موافق بشدة	موافق بشدة	موافق بشدة	موافق بشدة	موافق بشدة	موافق	موافق بشدة	موافق	موافق	محايد	محايد	محايد	محايد	محايد	غير موافق	موافق	محايد	موافق	موافق
anonymous	AR	نعم	طالبة	آنثي	18-22	سعودية	سنة	متوسط	الاولي	موافق	موافق	موافق	محايد	محايد	موافق	موافق	محايد	موافق	ممتاز	ممتاز	ممتاز جدا	ممتاز جدا	ممتاز	ممتاز	ممتاز	موافق بشدة	موافق	محايد	محايد	موافق	موافق	موافق بشدة	موافق	موافق	غير موافق	موافق	موافق	موافق	محايد	موافق	موافق	موافق	موافق	موافق	موافق	محايد	محايد	موافق	موافق
anonymous	EN	نعم	طالبة	آنثي	18-22	سعودية	ثلاث سنوات فآكثر	متوسط	الرابعة	موافق	محايد	موافق	موافق	موافق	محايد	غير موافق	محايد	محايد	مقبول	ممتاز	ممتاز جدا	ممتاز	ممتاز	ممتاز جدا	ممتاز	محايد	موافق	غير موافق بشدة	غير موافق بشدة	موافق	موافق	محايد	غير موافق	محايد	موافق	موافق	موافق	موافق	موافق	موافق	موافق	موافق	موافق	موافق	محايد	موافق	موافق	محايد	موافق
anonymous	EN	نعم	طالبة	آنثي	18-22	سعودية	سنتين	متوسط	الثالثة	موافق	موافق	محايد	موافق	محايد	موافق	موافق	محايد	موافق	ممتاز	ممتاز	ممتاز	مقبول نوعًا ما	مقبول	ممتاز	مقبول	غير موافق	محايد	غير موافق	غير موافق	موافق	موافق	محايد	غير موافق بشدة	غير موافق بشدة	غير موافق بشدة	غير موافق	موافق	غير موافق	محايد	محايد	محايد	محايد	محايد	محايد	محايد	محايد	محايد	محايد	محايد
anonymous	AR	نعم	طالبة	آنثي	18-22	سعودية	ثلاث سنوات فآكثر	منخفض	الرابعة	غير موافق	موافق	غير موافق	غير موافق	غير موافق بشدة	محايد	موافق بشدة	محايد	غير موافق	مقبول نوعًا ما	غير مقبول	غير مقبول	مقبول نوعًا ما	مقبول	مقبول	مقبول نوعًا ما	غير موافق	غير موافق	غير موافق بشدة	غير موافق بشدة	محايد	موافق بشدة	غير موافق	غير موافق بشدة	غير موافق بشدة	غير موافق بشدة	غير موافق بشدة	غير موافق	غير موافق بشدة	موافق بشدة	غير موافق بشدة	موافق بشدة	غير موافق	موافق بشدة	موافق	موافق	محايد	محايد	محايد	محايد
anonymous	EN	نعم	طالبة	آنثي	18-22	سعودية	ثلاث سنوات فآكثر	متوسط	الرابعة	موافق	موافق	موافق	موافق	موافق	موافق	موافق	موافق	محايد	ممتاز	مقبول	مقبول نوعًا ما	مقبول	مقبول نوعًا ما	مقبول	مقبول نوعًا ما	موافق	موافق	غير موافق بشدة	غير موافق بشدة	موافق	محايد	غير موافق بشدة	محايد	محايد	محايد	غير موافق بشدة	موافق	غير موافق	غير موافق	موافق	موافق	محايد	محايد	موافق	موافق	موافق	موافق	غير موافق	غير موافق بشدة
anonymous	EN	نعم	عضو هيية تعليمية	آنثي	33 and above	سعودية	ثلاث سنوات فآكثر	متوسط		موافق	موافق	موافق	موافق	محايد	موافق	موافق	موافق	موافق	ممتاز	ممتاز	ممتاز	ممتاز	ممتاز	ممتاز	ممتاز	موافق	موافق	موافق	موافق	موافق	موافق	غير موافق	موافق	غير موافق	غير موافق	موافق	موافق	موافق	موافق	موافق	موافق	موافق	موافق	موافق	موافق	موافق	موافق	موافق	موافق
anonymous	EN	نعم	طالبة	آنثي	23-27	سعودية	ثلاث سنوات فآكثر	متوسط	الرابعة	موافق بشدة	موافق بشدة	موافق بشدة	موافق بشدة	موافق بشدة	موافق بشدة	موافق بشدة	موافق بشدة	موافق بشدة	ممتاز جدا	مقبول نوعًا ما	ممتاز جدا	ممتاز جدا	ممتاز جدا	ممتاز جدا	ممتاز جدا	موافق بشدة	موافق بشدة	غير موافق بشدة	غير موافق بشدة	موافق بشدة	موافق بشدة	غير موافق بشدة	محايد	محايد	محايد	موافق بشدة	موافق بشدة	موافق بشدة	موافق بشدة	موافق بشدة	موافق بشدة	موافق بشدة	موافق بشدة	موافق بشدة	موافق بشدة	موافق بشدة	موافق بشدة	موافق بشدة	موافق بشدة
anonymous	EN	نعم	طالبة	آنثي	18-22	سعودية	ثلاث سنوات فآكثر	متوسط	الرابعة	موافق	موافق	موافق	موافق	موافق	موافق	موافق	موافق	موافق	ممتاز جدا	ممتاز	ممتاز	ممتاز	ممتاز جدا	ممتاز جدا	ممتاز	موافق بشدة	موافق	غير موافق	غير موافق	موافق	موافق	موافق	موافق	موافق	موافق	موافق بشدة	موافق	موافق	موافق	موافق	موافق	موافق	موافق	موافق بشدة	موافق بشدة	موافق	موافق	موافق	موافق
anonymous	EN	نعم	طالبة	آنثي	18-22	سعودية	ثلاث سنوات فآكثر	متوسط	الرابعة	موافق	موافق	محايد	محايد	غير موافق	غير موافق	موافق	محايد	محايد	مقبول	مقبول	مقبول	مقبول	مقبول	مقبول	مقبول	موافق	موافق بشدة	غير موافق	غير موافق	موافق	موافق	محايد	موافق	محايد	موافق	موافق	موافق	موافق	موافق	موافق	محايد	محايد	محايد	محايد	محايد	محايد	محايد	محايد	محايد
anonymous	EN	نعم	طالبة	آنثي	18-22	سعودية	ثلاث سنوات فآكثر	متوسط	الرابعة	موافق	محايد	موافق	محايد	موافق	محايد	موافق	محايد	محايد	مقبول	مقبول	مقبول	غير مقبول	مقبول	ممتاز	ممتاز جدا	موافق	موافق بشدة	غير موافق بشدة	غير موافق بشدة	موافق	موافق بشدة	غير موافق	غير موافق	غير موافق بشدة	محايد	موافق بشدة	موافق	موافق بشدة	موافق بشدة	موافق بشدة	موافق بشدة	موافق بشدة	موافق بشدة	موافق بشدة	موافق بشدة	موافق بشدة	موافق بشدة	موافق بشدة	موافق بشدة
anonymous	EN	نعم	طالبة	آنثي	18-22	سعودية	ثلاث سنوات فآكثر	عالي	الرابعة	موافق بشدة	موافق	موافق	موافق	موافق	محايد	غير موافق	موافق	محايد	ممتاز جدا	ممتاز	ممتاز جدا	ممتاز جدا	ممتاز جدا	ممتاز جدا	ممتاز جدا	موافق بشدة	موافق بشدة	محايد	محايد	موافق بشدة	موافق بشدة	موافق بشدة	موافق	موافق	موافق	موافق	موافق بشدة	محايد	موافق	موافق	موافق	موافق	محايد	موافق بشدة	موافق بشدة	موافق	موافق	موافق	موافق
anonymous	EN	نعم	طالبة	آنثي	18-22	سعودية	ثلاث سنوات فآكثر	متوسط	الرابعة	موافق بشدة	موافق بشدة	موافق	موافق	موافق بشدة	موافق	موافق بشدة	محايد	محايد	ممتاز جدا	ممتاز جدا	ممتاز جدا	مقبول	ممتاز جدا	ممتاز جدا	ممتاز جدا	موافق بشدة	محايد	غير موافق	غير موافق	موافق بشدة	موافق بشدة	موافق بشدة	محايد	محايد	موافق بشدة	محايد	موافق بشدة	موافق بشدة	محايد	موافق بشدة	غير موافق	موافق بشدة	محايد	موافق بشدة	موافق بشدة	موافق بشدة	موافق بشدة	موافق بشدة	موافق بشدة
anonymous	EN	نعم	طالبة	آنثي	23-27	سعودية	ثلاث سنوات فآكثر	متوسط	الرابعة	محايد	محايد	محايد	محايد	موافق	محايد	موافق	محايد	محايد	مقبول نوعًا ما	مقبول نوعًا ما	مقبول	مقبول	ممتاز	مقبول	مقبول	غير موافق	محايد	غير موافق	غير موافق	محايد	محايد	محايد	غير موافق	غير موافق	غير موافق	موافق	محايد	محايد	محايد	محايد	موافق	محايد	محايد	محايد	موافق	محايد	محايد	محايد	موافق
anonymous	EN	نعم	طالبة	آنثي	23-27	سعودية	ثلاث سنوات فآكثر	متوسط	الرابعة	موافق بشدة	موافق بشدة	موافق بشدة	موافق بشدة	موافق بشدة	موافق بشدة	موافق بشدة	موافق بشدة	موافق بشدة	ممتاز جدا	ممتاز جدا	ممتاز جدا	ممتاز	ممتاز	ممتاز جدا	ممتاز جدا	موافق بشدة	موافق بشدة	محايد	محايد	موافق بشدة	موافق بشدة	موافق	موافق	موافق	موافق	موافق بشدة	موافق بشدة	موافق بشدة	موافق بشدة	موافق بشدة	موافق بشدة	موافق بشدة	موافق بشدة	موافق بشدة	موافق بشدة	موافق بشدة	موافق بشدة	موافق بشدة	موافق بشدة
anonymous	EN	نعم	طالبة	آنثي	18-22	سعودية	ثلاث سنوات فآكثر	متوسط	الرابعة	موافق بشدة	موافق بشدة	موافق بشدة	موافق بشدة	موافق بشدة	موافق بشدة	موافق بشدة	موافق بشدة	موافق بشدة	ممتاز	ممتاز جدا	ممتاز جدا	ممتاز	ممتاز جدا	ممتاز	ممتاز جدا	موافق بشدة	موافق بشدة	غير موافق بشدة	موافق بشدة	موافق بشدة	موافق بشدة	موافق بشدة	موافق بشدة	موافق بشدة	موافق بشدة	موافق	موافق بشدة	موافق بشدة	موافق	موافق	موافق	موافق	موافق	موافق	موافق	موافق	موافق	موافق	موافق
anonymous	EN	نعم	طالبة	آنثي	18-22	سعودية	ثلاث سنوات فآكثر	متوسط	الرابعة	موافق	موافق	موافق	موافق	موافق	موافق	موافق	موافق	موافق	ممتاز	مقبول	ممتاز	ممتاز	ممتاز	مقبول	ممتاز	موافق	موافق	غير موافق	غير موافق	موافق	موافق	غير موافق	غير موافق	غير موافق	غير موافق	غير موافق	غير موافق	موافق	موافق	موافق	موافق	موافق	موافق	موافق	موافق	موافق	موافق	موافق	موافق
anonymous	AR	نعم	طالبة	آنثي	18-22	سعودية	ثلاث سنوات فآكثر	متوسط	الرابعة	موافق	موافق	موافق	موافق	موافق	موافق	موافق	موافق	موافق	ممتاز	مقبول	ممتاز	ممتاز	ممتاز	ممتاز	ممتاز	موافق	موافق	غير موافق	غير موافق	موافق	موافق	غير موافق بشدة	محايد	محايد	محايد	موافق بشدة	موافق	موافق	محايد	موافق	موافق	موافق	موافق	موافق بشدة	موافق بشدة	موافق	موافق	موافق	موافق
anonymous	EN	نعم	طالبة	آنثي	23-27	سعودية	ثلاث سنوات فآكثر	متوسط	الرابعة	موافق	محايد	موافق	موافق	محايد	موافق	موافق بشدة	موافق بشدة	موافق	مقبول نوعًا ما	غير مقبول	ممتاز	مقبول	ممتاز	غير مقبول	مقبول	غير موافق بشدة	موافق بشدة	غير موافق	غير موافق	موافق	غير موافق	غير موافق	غير موافق	غير موافق	محايد	موافق	موافق	موافق	موافق	موافق	غير موافق	غير موافق	غير موافق	موافق بشدة	موافق بشدة	موافق	موافق	موافق	موافق
anonymous	EN	نعم	طالبة	آنثي	18-22	سعودية	ثلاث سنوات فآكثر	متوسط	الرابعة	موافق	موافق بشدة	موافق	موافق	موافق	موافق	محايد	موافق	موافق	ممتاز	مقبول	ممتاز	ممتاز	ممتاز	ممتاز	ممتاز	موافق	موافق	غير موافق	غير موافق	موافق	موافق	موافق	محايد	موافق	موافق	محايد	موافق	محايد	محايد	محايد	محايد	غير موافق	موافق	موافق بشدة	موافق	موافق	موافق	موافق	موافق
anonymous	AR	نعم	طالبة	آنثي	18-22	سعودية	ثلاث سنوات فآكثر	متوسط	الرابعة	موافق	موافق بشدة	موافق	موافق	موافق	موافق بشدة	غير موافق	موافق	موافق	ممتاز	ممتاز	ممتاز جدا	ممتاز جدا	ممتاز	ممتاز	مقبول	موافق	موافق	غير موافق	غير موافق	موافق	موافق	محايد	غير موافق	محايد	موافق	محايد	موافق	موافق	موافق	موافق	موافق	موافق	غير موافق	موافق	محايد	غير موافق	محايد	محايد	محايد
anonymous	AR	نعم	طالبة	آنثي	18-22	سعودية	ثلاث سنوات فآكثر	منخفض	الرابعة	موافق	موافق	موافق	موافق	موافق	موافق	موافق	موافق	موافق	ممتاز	ممتاز	ممتاز	ممتاز	ممتاز	ممتاز	ممتاز	موافق	موافق	موافق	موافق	موافق	موافق	موافق	موافق	موافق	موافق	موافق	موافق	موافق	موافق	موافق	موافق	موافق	موافق	موافق	موافق	موافق	موافق	موافق	موافق
anonymous	AR	نعم	طالبة	آنثي	18-22	سعودية	سنة	متوسط	الاولي	محايد	محايد	محايد	محايد	محايد	محايد	موافق	محايد	محايد	مقبول	غير مقبول	ممتاز	مقبول نوعًا ما	ممتاز	ممتاز جدا	مقبول نوعًا ما	موافق	موافق بشدة	محايد	محايد	موافق	موافق بشدة	موافق	موافق	موافق	موافق	غير موافق	موافق	محايد	محايد	محايد	محايد	محايد	محايد	محايد	محايد	محايد	محايد	محايد	محايد
anonymous	EN	نعم	طالبة	آنثي	18-22	سعودية	سنة	متوسط	الاولي	موافق	موافق بشدة	موافق بشدة	موافق	موافق	موافق	غير موافق	غير موافق	موافق	ممتاز	غير مقبول	ممتاز جدا	ممتاز جدا	ممتاز جدا	ممتاز جدا	ممتاز جدا	موافق بشدة	موافق بشدة	موافق	موافق	موافق بشدة	موافق بشدة	موافق بشدة	موافق بشدة	موافق بشدة	موافق	محايد	موافق	موافق	موافق	موافق	محايد	موافق	موافق	موافق بشدة	موافق بشدة	موافق	موافق	موافق	موافق
anonymous	AR	نعم	طالبة	آنثي	18-22	سعودية	سنة	متوسط	الاولي	محايد	موافق	محايد	موافق	موافق	موافق	موافق	موافق	موافق	ممتاز	مقبول نوعًا ما	ممتاز	ممتاز	مقبول	ممتاز	ممتاز	موافق	موافق	موافق	موافق	محايد	موافق	موافق	موافق	موافق	موافق	غير موافق	موافق	موافق	موافق	موافق	موافق	موافق	موافق	موافق	موافق	موافق	موافق	موافق	موافق
anonymous	EN	نعم	طالبة	آنثي	18-22	سعودية	سنة	متوسط	الاولي	موافق بشدة	موافق بشدة	موافق بشدة	موافق بشدة	موافق بشدة	موافق بشدة	موافق	موافق	موافق بشدة	ممتاز جدا	غير مقبول	ممتاز جدا	ممتاز جدا	ممتاز جدا	ممتاز جدا	ممتاز جدا	موافق بشدة	موافق بشدة	موافق	موافق	موافق بشدة	موافق بشدة	موافق	موافق بشدة	موافق بشدة	موافق بشدة	موافق بشدة	موافق بشدة	موافق بشدة	موافق	موافق بشدة	موافق	موافق بشدة	موافق	موافق بشدة	موافق بشدة	موافق بشدة	موافق بشدة	موافق بشدة	موافق بشدة
anonymous	EN	نعم	طالبة	آنثي	18-22	سعودية	سنة	متوسط	الاولي	موافق بشدة	موافق بشدة	موافق بشدة	موافق بشدة	موافق بشدة	موافق بشدة	موافق بشدة	موافق بشدة	موافق بشدة	غير مقبول	غير مقبول	مقبول نوعًا ما	مقبول	ممتاز	غير مقبول	غير مقبول	محايد	موافق	غير موافق بشدة	غير موافق بشدة	موافق	موافق بشدة	موافق بشدة	موافق بشدة	موافق بشدة	موافق بشدة	موافق بشدة	موافق بشدة	محايد	موافق	غير موافق بشدة	غير موافق بشدة	موافق بشدة	موافق بشدة	محايد	غير موافق بشدة	موافق بشدة	موافق بشدة	موافق بشدة	موافق بشدة
anonymous	EN	نعم	طالبة	آنثي	18-22	سعودية	سنة	متوسط	الثانية	موافق	موافق	موافق	محايد	محايد	محايد	غير موافق بشدة	غير موافق	غير موافق	غير مقبول	غير مقبول	ممتاز	غير مقبول	مقبول	مقبول نوعًا ما	غير مقبول	موافق	موافق	محايد	محايد	غير موافق	موافق	موافق	موافق	موافق	محايد	محايد	محايد	محايد	غير موافق بشدة	غير موافق	محايد	محايد	محايد	غير موافق	محايد	محايد	محايد	محايد	محايد
anonymous	AR	نعم	طالبة	آنثي	18-22	سعودية	سنة	متوسط	الاولي	محايد	محايد	محايد	محايد	موافق بشدة	موافق بشدة	محايد	موافق	موافق	مقبول نوعًا ما	غير مقبول	مقبول	مقبول نوعًا ما	مقبول	مقبول	ممتاز	محايد	محايد	محايد	محايد	غير موافق	موافق	محايد	موافق	محايد	موافق	غير موافق	محايد	محايد	محايد	محايد	محايد	محايد	محايد	محايد	محايد	محايد	محايد	محايد	محايد
anonymous	EN	نعم	طالبة	آنثي	18-22	سعودية	سنة	متوسط	الاولي	محايد	موافق بشدة	موافق بشدة	غير موافق	غير موافق	محايد	موافق بشدة	موافق بشدة	محايد	مقبول نوعًا ما	غير مقبول	ممتاز جدا	ممتاز جدا	ممتاز جدا	ممتاز جدا	ممتاز جدا	محايد	موافق	محايد	محايد	موافق	موافق	موافق	موافق	موافق	موافق	موافق	موافق	محايد	محايد	غير موافق	غير موافق	محايد	غير موافق	محايد	محايد	محايد	محايد	محايد	محايد
anonymous	EN	نعم	طالبة	آنثي	18-22	سعودية	سنة	متوسط	الاولي	محايد	موافق	موافق	محايد	محايد	محايد	غير موافق	محايد	محايد	مقبول نوعًا ما	غير مقبول	مقبول نوعًا ما	مقبول	مقبول	مقبول	غير مقبول	محايد	موافق	محايد	محايد	موافق	موافق	محايد	محايد	موافق	محايد	غير موافق	محايد	محايد	محايد	محايد	محايد	محايد	محايد	محايد	محايد	محايد	موافق	محايد	موافق
anonymous	EN	نعم	طالبة	آنثي	18-22	سعودية	سنة	متوسط	الاولي	موافق	موافق	موافق	غير موافق	موافق	موافق	موافق	غير موافق	غير موافق	غير مقبول	غير مقبول	مقبول نوعًا ما	غير مقبول	غير مقبول	غير مقبول	مقبول نوعًا ما	موافق	غير موافق	غير موافق	غير موافق	غير موافق بشدة	موافق	موافق	موافق	موافق	غير موافق بشدة	غير موافق بشدة	غير موافق	غير موافق بشدة	موافق بشدة	غير موافق بشدة	موافق بشدة	غير موافق بشدة	موافق بشدة	موافق	موافق	غير موافق	موافق بشدة	موافق	موافق بشدة
anonymous	EN	نعم	طالبة	آنثي	18-22	سعودية	سنة	متوسط	الاولي	موافق	موافق	موافق	موافق	محايد	محايد	موافق	محايد	محايد	مقبول نوعًا ما	مقبول نوعًا ما	مقبول	ممتاز	ممتاز	ممتاز	ممتاز	محايد	محايد	محايد	محايد	موافق	موافق	موافق	موافق	موافق	موافق	موافق	موافق	موافق	موافق	موافق	موافق	موافق	موافق	موافق	موافق	موافق	موافق	موافق	موافق
anonymous	EN	نعم	طالبة	آنثي	18-22	سعودية	سنة	متوسط	الاولي	محايد	موافق	محايد	موافق	موافق	غير موافق	غير موافق	محايد	موافق	مقبول	غير مقبول	مقبول	غير مقبول	غير مقبول	مقبول	غير مقبول	غير موافق	موافق	غير موافق	غير موافق	محايد	موافق	موافق	موافق	موافق	غير موافق	موافق	غير موافق	محايد	محايد	محايد	محايد	محايد	محايد	محايد	محايد	غير موافق	موافق	غير موافق	موافق
anonymous	AR	نعم	طالبة	آنثي	18-22	سعودية	سنة	متوسط	الاولي	محايد	موافق	محايد	محايد	محايد	محايد	موافق بشدة	محايد	محايد	مقبول	غير مقبول	مقبول	ممتاز	ممتاز	مقبول نوعًا ما	ممتاز	موافق	موافق	محايد	محايد	موافق	موافق	غير موافق	غير موافق	غير موافق	موافق	موافق بشدة	موافق بشدة	موافق	غير موافق	موافق	غير موافق	موافق	محايد	موافق	موافق	موافق	موافق	موافق	موافق
anonymous	EN	نعم	طالبة	آنثي	18-22	سعودية	سنة	متوسط	الاولي	محايد	محايد	محايد	محايد	محايد	محايد	غير موافق	غير موافق	غير موافق	مقبول	غير مقبول	ممتاز	غير مقبول	ممتاز	ممتاز	مقبول	غير موافق	موافق بشدة	محايد	محايد	موافق	موافق	غير موافق	غير موافق	محايد	غير موافق بشدة	محايد	محايد	محايد	موافق	محايد	محايد	محايد	موافق	محايد	موافق	محايد	موافق بشدة	موافق	موافق
anonymous	AR	نعم	طالبة	آنثي	18-22	سعودية	سنة	متوسط	الاولي	موافق	موافق	موافق	غير موافق	محايد	موافق	غير موافق	محايد	محايد	مقبول نوعًا ما	غير مقبول	مقبول نوعًا ما	مقبول نوعًا ما	مقبول نوعًا ما	غير مقبول	غير مقبول	غير موافق	موافق	محايد	غير موافق	محايد	موافق	موافق	محايد	غير موافق	غير موافق بشدة	غير موافق بشدة	غير موافق بشدة	غير موافق بشدة	غير موافق بشدة	غير موافق بشدة	غير موافق بشدة	غير موافق بشدة	غير موافق بشدة	غير موافق بشدة	غير موافق بشدة	غير موافق بشدة	غير موافق بشدة	غير موافق بشدة	غير موافق بشدة
anonymous	AR	نعم	طالبة	آنثي	18-22	سعودية	سنة	متوسط	الاولي	محايد	محايد	موافق	محايد	غير موافق	محايد	موافق	محايد	محايد	غير مقبول	غير مقبول	مقبول	مقبول نوعًا ما	مقبول	غير مقبول	مقبول نوعًا ما	محايد	موافق	غير موافق	محايد	غير موافق	غير موافق	غير موافق	غير موافق بشدة	غير موافق	غير موافق	موافق	محايد	محايد	غير موافق	غير موافق	محايد	محايد	محايد	محايد	محايد	محايد	موافق	موافق	موافق
anonymous	EN	نعم	طالبة	آنثي	18-22	سعودية	سنة	متوسط	الاولي	موافق بشدة	موافق بشدة	موافق بشدة	موافق بشدة	موافق بشدة	موافق بشدة	موافق	موافق	محايد	ممتاز جدا	غير مقبول	ممتاز	ممتاز	ممتاز	ممتاز	ممتاز	موافق بشدة	موافق بشدة	محايد	محايد	موافق	موافق بشدة	موافق بشدة	موافق	موافق	موافق بشدة	موافق بشدة	موافق بشدة	موافق	غير موافق	موافق	محايد	موافق	موافق	موافق بشدة	موافق بشدة	موافق بشدة	موافق بشدة	موافق	موافق
anonymous	EN	نعم	طالبة	آنثي	18-22	سعودية	سنة	متوسط	الاولي	موافق	موافق	محايد	موافق	موافق	موافق بشدة	غير موافق	محايد	محايد	مقبول نوعًا ما	غير مقبول	مقبول	غير مقبول	غير مقبول	مقبول	ممتاز جدا	غير موافق	محايد	محايد	محايد	غير موافق	موافق	موافق	غير موافق	غير موافق بشدة	موافق	موافق بشدة	غير موافق	محايد	غير موافق بشدة	محايد	غير موافق بشدة	محايد	غير موافق بشدة	موافق بشدة	موافق بشدة	غير موافق	غير موافق بشدة	محايد	غير موافق بشدة
anonymous	EN	نعم	طالبة	آنثي	18-22	سعودية	سنة	متوسط	الاولي	موافق	موافق بشدة	موافق بشدة	موافق	موافق	موافق	موافق بشدة	موافق	موافق	مقبول	غير مقبول	ممتاز	مقبول	ممتاز	ممتاز	ممتاز	موافق	موافق	غير موافق	غير موافق	موافق	موافق	موافق	موافق	موافق	موافق	موافق	موافق	محايد	محايد	محايد	محايد	محايد	محايد	موافق	موافق	محايد	محايد	محايد	محايد
anonymous	EN	نعم	طالبة	آنثي	18-22	سعودية	سنة	عالي	الاولي	موافق	موافق بشدة	موافق	موافق بشدة	محايد	محايد	موافق	موافق بشدة	موافق بشدة	ممتاز	غير مقبول	مقبول	ممتاز جدا	مقبول	ممتاز جدا	ممتاز جدا	موافق	موافق بشدة	موافق بشدة	موافق بشدة	موافق بشدة	موافق بشدة	موافق بشدة	موافق	موافق بشدة	محايد	غير موافق	موافق	غير موافق	غير موافق بشدة	غير موافق	غير موافق بشدة	محايد	غير موافق بشدة	موافق	موافق	محايد	غير موافق	موافق بشدة	موافق بشدة
anonymous	AR	نعم	طالبة	آنثي	18-22	سعودية	سنة	متوسط	الاولي	موافق	موافق	موافق بشدة	موافق بشدة	موافق	موافق بشدة	محايد	محايد	موافق	مقبول	مقبول نوعًا ما	ممتاز	مقبول نوعًا ما	مقبول	ممتاز	مقبول نوعًا ما	موافق	محايد	محايد	محايد	محايد	موافق	موافق	محايد	غير موافق	غير موافق	غير موافق	غير موافق	موافق	موافق	محايد	محايد	غير موافق	محايد	موافق	موافق	موافق	موافق	محايد	غير موافق
anonymous	AR	نعم	طالبة	آنثي	18-22	سعودية	سنة	متوسط	الاولي	محايد	موافق بشدة	موافق	موافق	موافق	محايد	موافق	محايد	محايد	غير مقبول	غير مقبول	مقبول نوعًا ما	غير مقبول	ممتاز	مقبول نوعًا ما	مقبول نوعًا ما	غير موافق بشدة	غير موافق	محايد	محايد	غير موافق	محايد	موافق	غير موافق	موافق	غير موافق	غير موافق	غير موافق	محايد	محايد	موافق	محايد	محايد	محايد	موافق بشدة	موافق بشدة	محايد	موافق	محايد	محايد
anonymous	EN	نعم	طالبة	آنثي	18-22	سعودية	سنة	متوسط	الاولي	موافق	موافق	موافق	محايد	محايد	محايد	موافق	محايد	محايد	مقبول نوعًا ما	غير مقبول	ممتاز	مقبول	ممتاز	مقبول نوعًا ما	ممتاز	محايد	موافق	محايد	محايد	موافق	محايد	محايد	غير موافق	محايد	محايد	موافق بشدة	محايد	موافق	موافق	موافق	موافق	موافق بشدة	موافق بشدة	موافق بشدة	موافق بشدة	موافق بشدة	موافق بشدة	موافق بشدة	موافق بشدة
anonymous	EN	نعم	طالبة	آنثي	18-22	سعودية	سنة	متوسط	الاولي	غير موافق	موافق	محايد	غير موافق	محايد	محايد	غير موافق	محايد	غير موافق	مقبول	غير مقبول	ممتاز	ممتاز	مقبول	مقبول	ممتاز	موافق	محايد	غير موافق	غير موافق	محايد	محايد	محايد	موافق	محايد	موافق	محايد	موافق	محايد	غير موافق	موافق	غير موافق	غير موافق	غير موافق	موافق	موافق	غير موافق	غير موافق	غير موافق	غير موافق
anonymous	AR	نعم	طالبة	آنثي	18-22	سعودية	سنة	متوسط	الاولي	محايد	محايد	محايد	محايد	محايد	محايد	محايد	محايد	محايد	مقبول نوعًا ما	غير مقبول	مقبول	مقبول	مقبول	مقبول	مقبول نوعًا ما	غير موافق	محايد	محايد	محايد	موافق	موافق	موافق	محايد	غير موافق	موافق	محايد	محايد	محايد	غير موافق	محايد	غير موافق	موافق	موافق	محايد	موافق	محايد	موافق	محايد	محايد
anonymous	EN	نعم	طالبة	آنثي	18-22	سعودية	سنتين	متوسط	الاولي	موافق	موافق	موافق	موافق	موافق	موافق	موافق	محايد	محايد	مقبول	غير مقبول	مقبول	مقبول	مقبول	مقبول	غير مقبول	محايد	محايد	غير موافق بشدة	غير موافق بشدة	محايد	محايد	محايد	موافق بشدة	محايد	محايد	غير موافق	محايد	غير موافق	موافق بشدة	غير موافق	موافق	غير موافق	موافق	غير موافق	موافق	غير موافق	موافق	غير موافق	موافق
anonymous	EN	نعم	عضو هيية تعليمية	آنثي	33 and above	سعودية	ثلاث سنوات فآكثر	متوسط		غير موافق	غير موافق بشدة	محايد	غير موافق	غير موافق	غير موافق بشدة	موافق	غير موافق	غير موافق	غير مقبول	مقبول نوعًا ما	مقبول نوعًا ما	مقبول	مقبول	مقبول	غير مقبول	موافق	غير موافق	غير موافق بشدة	غير موافق بشدة	محايد	محايد	غير موافق بشدة	غير موافق	غير موافق بشدة	موافق	غير موافق	غير موافق	غير موافق	محايد	غير موافق	محايد	غير موافق	محايد	موافق	موافق	محايد	محايد	محايد	محايد
anonymous	EN	نعم	طالبة	آنثي	18-22	سعودية	سنة	متوسط	الاولي	موافق	موافق	موافق	موافق	محايد	موافق	غير موافق	محايد	محايد	مقبول	مقبول نوعًا ما	مقبول	مقبول نوعًا ما	ممتاز	مقبول نوعًا ما	غير مقبول	موافق	محايد	غير موافق بشدة	غير موافق بشدة	موافق	موافق	محايد	محايد	محايد	محايد	محايد	محايد	محايد	موافق	غير موافق	غير موافق	محايد	محايد	محايد	محايد	موافق	موافق	موافق بشدة	موافق
anonymous	AR	نعم	طالبة	آنثي	18-22	سعودية	سنتين	متوسط	الثانية	موافق	موافق	محايد	محايد	موافق	محايد	غير موافق بشدة	محايد	غير موافق بشدة	ممتاز	ممتاز	ممتاز	مقبول نوعًا ما	ممتاز	ممتاز	ممتاز	موافق	موافق	غير موافق	غير موافق	موافق	موافق	موافق	موافق بشدة	موافق بشدة	موافق	موافق	موافق بشدة	موافق	موافق بشدة	موافق	موافق بشدة	موافق	موافق بشدة	موافق بشدة	موافق بشدة	موافق	موافق	موافق	موافق بشدة
anonymous	AR	نعم	طالبة	آنثي	18-22	سعودية	سنة	متوسط	الاولي	موافق	موافق	محايد	محايد	غير موافق	محايد	غير موافق بشدة	غير موافق	غير موافق	ممتاز جدا	ممتاز جدا	ممتاز جدا	ممتاز جدا	ممتاز جدا	ممتاز جدا	ممتاز جدا	موافق بشدة	موافق بشدة	موافق بشدة	موافق بشدة	موافق بشدة	موافق بشدة	موافق بشدة	موافق	موافق	موافق بشدة	غير موافق	موافق بشدة	موافق	موافق	موافق	موافق	موافق بشدة	موافق	موافق	موافق	موافق	موافق بشدة	موافق بشدة	موافق بشدة
anonymous	AR	نعم	طالبة	آنثي	18-22	سعودية	سنة	عالي	الاولي	موافق	موافق	موافق بشدة	موافق	موافق	موافق	موافق بشدة	موافق	موافق	ممتاز جدا	ممتاز	ممتاز	ممتاز جدا	ممتاز جدا	ممتاز	ممتاز	موافق	موافق	موافق بشدة	موافق بشدة	موافق بشدة	موافق	موافق	محايد	موافق	موافق	موافق بشدة	موافق بشدة	موافق بشدة	موافق بشدة	موافق بشدة	موافق بشدة	موافق بشدة	موافق بشدة	موافق بشدة	موافق بشدة	موافق بشدة	غير موافق بشدة	موافق بشدة	موافق بشدة
anonymous	EN	نعم	طالبة	آنثي	18-22	سعودية	سنة	متوسط	الاولي	موافق	موافق بشدة	موافق	موافق	غير موافق	محايد	موافق	غير موافق	محايد	ممتاز	غير مقبول	مقبول	ممتاز جدا	ممتاز	غير مقبول	مقبول	موافق بشدة	موافق بشدة	محايد	محايد	موافق	موافق	موافق	غير موافق بشدة	غير موافق بشدة	موافق بشدة	موافق بشدة	موافق بشدة	موافق	موافق	موافق	موافق	موافق	موافق	محايد	محايد	موافق	موافق	موافق	موافق
anonymous	EN	نعم	طالبة	آنثي	18-22	سعودية	سنة	متوسط	الاولي	محايد	موافق	غير موافق	محايد	غير موافق	محايد	غير موافق	غير موافق	غير موافق	مقبول نوعًا ما	ممتاز	مقبول	مقبول نوعًا ما	مقبول	غير مقبول	مقبول نوعًا ما	موافق بشدة	موافق بشدة	محايد	محايد	محايد	غير موافق	محايد	موافق	غير موافق بشدة	غير موافق	محايد	موافق بشدة	غير موافق	موافق	غير موافق	موافق بشدة	موافق	موافق بشدة	محايد	موافق	موافق	موافق بشدة	موافق	موافق بشدة
anonymous	EN	نعم	طالبة	آنثي	18-22	سعودية	سنة	متوسط	الاولي	موافق بشدة	موافق بشدة	موافق بشدة	موافق	موافق	موافق	محايد	موافق	موافق	ممتاز جدا	ممتاز	ممتاز	ممتاز	ممتاز	ممتاز	ممتاز	موافق بشدة	موافق بشدة	محايد	محايد	موافق بشدة	موافق بشدة	موافق بشدة	محايد	موافق	موافق	محايد	موافق بشدة	موافق	محايد	غير موافق	غير موافق	موافق	موافق	موافق بشدة	موافق بشدة	موافق بشدة	موافق بشدة	موافق بشدة	موافق بشدة
anonymous	AR	نعم	طالبة	آنثي	18-22	سعودية	سنة	متوسط	الاولي	موافق	موافق بشدة	موافق	موافق	موافق بشدة	محايد	محايد	محايد	محايد	ممتاز	مقبول نوعًا ما	مقبول	غير مقبول	ممتاز	مقبول نوعًا ما	ممتاز	موافق	غير موافق	محايد	محايد	موافق	موافق بشدة	موافق بشدة	محايد	موافق بشدة	محايد	غير موافق	موافق	موافق	موافق	موافق	موافق بشدة	محايد	موافق بشدة	موافق	موافق بشدة	محايد	موافق	محايد	موافق بشدة
anonymous	AR	نعم	طالبة	آنثي	18-22	سعودية	سنة	متوسط	الاولي	موافق	موافق	محايد	محايد	موافق	موافق	محايد	موافق	موافق	ممتاز	مقبول نوعًا ما	ممتاز	مقبول	ممتاز	ممتاز	ممتاز	موافق	موافق	موافق	موافق	موافق	موافق	محايد	موافق	موافق	موافق	محايد	موافق	موافق	موافق	موافق	محايد	محايد	محايد	موافق	موافق	موافق	موافق	محايد	موافق
anonymous	AR	نعم	طالبة	آنثي	18-22	سعودية	سنة	متوسط	الاولي	موافق	موافق بشدة	موافق بشدة	موافق	موافق	محايد	موافق	موافق	محايد	ممتاز جدا	غير مقبول	ممتاز جدا	ممتاز جدا	ممتاز جدا	ممتاز جدا	ممتاز	موافق بشدة	موافق بشدة	محايد	محايد	موافق	موافق بشدة	موافق بشدة	موافق	موافق	موافق	موافق	موافق	محايد	غير موافق	محايد	غير موافق	موافق	موافق	موافق بشدة	موافق بشدة	موافق	موافق	موافق	موافق
anonymous	EN	نعم	طالبة	آنثي	18-22	سعودية	سنة	عالي	الاولي	موافق	موافق	محايد	موافق	موافق	موافق	موافق	موافق	موافق	ممتاز جدا	مقبول	ممتاز جدا	ممتاز	ممتاز	ممتاز	ممتاز جدا	موافق بشدة	موافق بشدة	محايد	محايد	موافق بشدة	موافق بشدة	موافق بشدة	موافق بشدة	موافق بشدة	موافق بشدة	محايد	موافق بشدة	موافق بشدة	موافق	موافق	محايد	موافق بشدة	موافق بشدة	موافق بشدة	موافق بشدة	موافق بشدة	موافق بشدة	موافق بشدة	موافق بشدة
anonymous	AR	نعم	طالبة	آنثي	18-22	سعودية	سنة	متوسط	الاولي	محايد	غير موافق	موافق	موافق	محايد	محايد	غير موافق بشدة	محايد	محايد	مقبول نوعًا ما	ممتاز	ممتاز جدا	ممتاز جدا	ممتاز جدا	ممتاز جدا	ممتاز جدا	محايد	غير موافق	غير موافق بشدة	غير موافق بشدة	موافق	محايد	محايد	محايد	محايد	محايد	موافق	محايد	محايد	محايد	محايد	محايد	محايد	غير موافق	محايد	غير موافق	موافق	موافق	محايد	موافق
anonymous	EN	نعم	طالبة	آنثي	18-22	سعودية	سنة	متوسط	الاولي	غير موافق بشدة	غير موافق بشدة	غير موافق بشدة	غير موافق بشدة	غير موافق بشدة	غير موافق بشدة	غير موافق بشدة	غير موافق بشدة	غير موافق بشدة	غير مقبول	مقبول نوعًا ما	غير مقبول	مقبول نوعًا ما	مقبول	غير مقبول	مقبول نوعًا ما	غير موافق بشدة	غير موافق بشدة	غير موافق بشدة	غير موافق بشدة	غير موافق بشدة	غير موافق بشدة	غير موافق بشدة	غير موافق بشدة	غير موافق بشدة	غير موافق بشدة	غير موافق بشدة	غير موافق بشدة	غير موافق بشدة	غير موافق بشدة	غير موافق بشدة	غير موافق بشدة	غير موافق بشدة	غير موافق بشدة	غير موافق بشدة	غير موافق بشدة	غير موافق بشدة	غير موافق بشدة	غير موافق بشدة	غير موافق بشدة
anonymous	EN	نعم	طالبة	آنثي	18-22	سعودية	سنة	متوسط	الاولي	محايد	موافق	محايد	غير موافق بشدة	غير موافق	موافق	غير موافق	غير موافق بشدة	موافق	مقبول نوعًا ما	مقبول	مقبول	مقبول	مقبول	مقبول	مقبول	محايد	محايد	محايد	محايد	موافق	محايد	محايد	غير موافق	غير موافق	غير موافق بشدة	غير موافق	محايد	غير موافق	غير موافق	محايد	محايد	غير موافق	غير موافق	غير موافق	محايد	غير موافق	غير موافق	غير موافق	غير موافق
anonymous	EN	نعم	طالبة	آنثي	18-22	سعودية	سنة	متوسط	الاولي	محايد	محايد	محايد	غير موافق	محايد	محايد	غير موافق	محايد	محايد	مقبول	مقبول نوعًا ما	ممتاز	ممتاز	مقبول	ممتاز	ممتاز	موافق	موافق	محايد	محايد	موافق بشدة	موافق	موافق	محايد	محايد	محايد	محايد	موافق	محايد	محايد	محايد	محايد	موافق	موافق	غير موافق	غير موافق	محايد	موافق	محايد	محايد
anonymous	EN	نعم	طالبة	آنثي	18-22	سعودية	سنة	عالي	الاولي	غير موافق	غير موافق	غير موافق	غير موافق	غير موافق	غير موافق	غير موافق	غير موافق	غير موافق	ممتاز	ممتاز	ممتاز	ممتاز	مقبول نوعًا ما	ممتاز	ممتاز	موافق	موافق	غير موافق	غير موافق	موافق بشدة	موافق بشدة	موافق	موافق	محايد	موافق بشدة	موافق بشدة	موافق بشدة	موافق	محايد	محايد	غير موافق	موافق	غير موافق	غير موافق	غير موافق	غير موافق	غير موافق	غير موافق	محايد
anonymous	EN	نعم	طالبة	آنثي	18-22	سعودية	سنة	متوسط	الاولي	موافق	موافق	موافق	موافق	موافق	موافق	موافق	موافق	موافق	مقبول	مقبول	مقبول	مقبول	مقبول	مقبول	مقبول	غير موافق	محايد	محايد	محايد	محايد	محايد	محايد	محايد	محايد	محايد	غير موافق	محايد	محايد	محايد	محايد	محايد	محايد	محايد	محايد	محايد	محايد	محايد	محايد	محايد
anonymous	EN	نعم	طالبة	آنثي	18-22	سعودية	سنة	متوسط	الاولي	موافق	موافق	موافق	موافق	موافق	موافق	موافق	موافق	موافق	ممتاز	مقبول	ممتاز	مقبول	ممتاز	مقبول	ممتاز	موافق	موافق	موافق	موافق	موافق	موافق	موافق	موافق	موافق	موافق	موافق	موافق	موافق	موافق	موافق	موافق	موافق	موافق	موافق	موافق	موافق	موافق	موافق	موافق
anonymous	EN	نعم	طالبة	آنثي	18-22	سعودية	سنة	متوسط	الاولي	محايد	محايد	موافق	محايد	محايد	محايد	موافق بشدة	محايد	موافق	ممتاز	ممتاز	مقبول	ممتاز جدا	ممتاز	ممتاز	ممتاز جدا	موافق بشدة	موافق بشدة	محايد	محايد	موافق بشدة	موافق بشدة	محايد	موافق	محايد	موافق بشدة	موافق بشدة	موافق بشدة	موافق بشدة	محايد	موافق	موافق	موافق	موافق	موافق	موافق	موافق	موافق	محايد	محايد
anonymous	EN	نعم	طالبة	آنثي	18-22	سعودية	سنة	متوسط	الاولي	موافق	موافق	موافق	موافق	موافق	موافق	موافق	موافق	موافق	ممتاز جدا	مقبول	ممتاز	ممتاز	ممتاز	ممتاز جدا	ممتاز	موافق بشدة	موافق بشدة	محايد	محايد	موافق بشدة	موافق بشدة	موافق	موافق بشدة	موافق	موافق بشدة	موافق	موافق بشدة	موافق بشدة	موافق	موافق بشدة	محايد	موافق	محايد	موافق بشدة	موافق بشدة	موافق بشدة	موافق بشدة	موافق بشدة	موافق بشدة
anonymous	AR	نعم	طالبة	آنثي	18-22	سعودية	سنة	متوسط	الاولي	غير موافق	محايد	محايد	موافق	غير موافق بشدة	محايد	غير موافق	موافق	محايد	مقبول	مقبول نوعًا ما	ممتاز	مقبول نوعًا ما	مقبول	ممتاز	ممتاز	موافق	موافق	محايد	محايد	محايد	غير موافق	موافق	غير موافق	غير موافق	موافق	غير موافق بشدة	محايد	غير موافق	غير موافق	محايد	محايد	محايد	غير موافق	موافق	غير موافق	غير موافق بشدة	غير موافق بشدة	غير موافق بشدة	غير موافق
anonymous	AR	نعم	طالبة	آنثي	18-22	سعودية	سنة	متوسط	الاولي	غير موافق	موافق بشدة	غير موافق	غير موافق بشدة	محايد	غير موافق	موافق بشدة	غير موافق	غير موافق	ممتاز جدا	ممتاز جدا	ممتاز جدا	ممتاز جدا	ممتاز جدا	ممتاز جدا	ممتاز جدا	موافق بشدة	موافق بشدة	موافق بشدة	موافق بشدة	موافق بشدة	موافق بشدة	موافق بشدة	موافق بشدة	موافق بشدة	موافق بشدة	موافق بشدة	موافق بشدة	موافق بشدة	محايد	موافق	موافق	موافق	موافق	موافق بشدة	موافق بشدة	موافق بشدة	موافق بشدة	موافق بشدة	موافق بشدة
anonymous	EN	نعم	طالبة	آنثي	18-22	سعودية	سنة	متوسط	الاولي	محايد	موافق بشدة	غير موافق	غير موافق بشدة	غير موافق بشدة	موافق	محايد	غير موافق	غير موافق	ممتاز	ممتاز	ممتاز جدا	ممتاز جدا	ممتاز	ممتاز جدا	مقبول	موافق بشدة	موافق بشدة	محايد	موافق	موافق بشدة	موافق بشدة	محايد	موافق بشدة	موافق	موافق بشدة	غير موافق بشدة	موافق بشدة	غير موافق بشدة	محايد	غير موافق	موافق بشدة	محايد	موافق بشدة	موافق بشدة	موافق بشدة	موافق	موافق	محايد	موافق
anonymous	EN	نعم	طالبة	آنثي	18-22	سعودية	سنة	متوسط	الاولي	موافق	موافق	موافق	موافق	موافق	موافق	محايد	موافق	موافق	ممتاز جدا	ممتاز	ممتاز	ممتاز	ممتاز	ممتاز	ممتاز	موافق	موافق	محايد	محايد	موافق	موافق	موافق	محايد	غير موافق	غير موافق	غير موافق	موافق	محايد	موافق	موافق	موافق	موافق	موافق	موافق	موافق	موافق	موافق	موافق	موافق
anonymous	EN	نعم	طالبة	آنثي	18-22	سعودية	سنة	متوسط	الاولي	محايد	موافق بشدة	غير موافق	محايد	محايد	محايد	موافق	محايد	محايد	مقبول	غير مقبول	ممتاز جدا	ممتاز	ممتاز	ممتاز جدا	ممتاز جدا	موافق بشدة	موافق بشدة	غير موافق	غير موافق	موافق	موافق	غير موافق	موافق	محايد	موافق بشدة	موافق	موافق	محايد	موافق	محايد	موافق	غير موافق	موافق	محايد	موافق بشدة	موافق	موافق	محايد	محايد
anonymous	EN	نعم	طالبة	آنثي	18-22	سعودية	سنة	متوسط	الثانية	محايد	موافق	موافق	محايد	غير موافق	موافق	موافق بشدة	محايد	محايد	ممتاز جدا	ممتاز	ممتاز جدا	ممتاز جدا	ممتاز جدا	ممتاز جدا	ممتاز جدا	موافق بشدة	موافق بشدة	موافق بشدة	موافق بشدة	موافق بشدة	موافق بشدة	غير موافق	محايد	غير موافق بشدة	محايد	غير موافق	موافق	محايد	محايد	غير موافق	غير موافق	محايد	محايد	محايد	موافق	موافق	موافق بشدة	موافق	موافق
anonymous	AR	نعم	طالبة	آنثي	18-22	سعودية	سنة	متوسط	الاولي	موافق	موافق	غير موافق	موافق	موافق بشدة	موافق	موافق	موافق	موافق	مقبول	ممتاز	ممتاز	ممتاز	ممتاز	مقبول	ممتاز	موافق	موافق	موافق	موافق	موافق	موافق	موافق	موافق	موافق	موافق	موافق	موافق	موافق	موافق	موافق	موافق	موافق	موافق بشدة	موافق بشدة	موافق	موافق	موافق	موافق	موافق
anonymous	EN	نعم	طالبة	آنثي	18-22	سعودية	سنة	متوسط	الاولي	موافق	موافق بشدة	موافق	موافق	محايد	محايد	موافق	محايد	محايد	مقبول	مقبول نوعًا ما	ممتاز	ممتاز	مقبول	ممتاز	مقبول	موافق	موافق	محايد	محايد	موافق	موافق	موافق	موافق	محايد	موافق	محايد	موافق	محايد	موافق	محايد	محايد	محايد	محايد	محايد	محايد	محايد	موافق	موافق	موافق
anonymous	EN	نعم	طالبة	آنثي	18-22	سعودية	سنة	متوسط	الاولي	محايد	موافق	غير موافق	محايد	محايد	محايد	محايد	محايد	محايد	ممتاز	مقبول	مقبول	مقبول	مقبول	مقبول	مقبول	موافق	موافق	محايد	محايد	موافق	موافق	موافق	محايد	محايد	موافق	موافق	غير موافق	محايد	محايد	غير موافق	محايد	غير موافق	موافق	محايد	موافق	محايد	محايد	موافق	موافق
anonymous	EN	نعم	طالبة	آنثي	18-22	سعودية	سنة	متوسط	الاولي	موافق بشدة	موافق بشدة	موافق	موافق	محايد	موافق	موافق بشدة	محايد	موافق بشدة	مقبول	مقبول نوعًا ما	مقبول	ممتاز	ممتاز	ممتاز	مقبول نوعًا ما	موافق بشدة	موافق بشدة	موافق بشدة	موافق بشدة	موافق بشدة	موافق بشدة	موافق بشدة	موافق	موافق بشدة	موافق	محايد	موافق	موافق بشدة	موافق	موافق	غير موافق	موافق	محايد	محايد	محايد	موافق	موافق	موافق	موافق
anonymous	EN	نعم	طالبة	آنثي	18-22	سعودية	سنة	متوسط	الاولي	محايد	محايد	محايد	محايد	محايد	محايد	موافق	محايد	محايد	مقبول	ممتاز	ممتاز	ممتاز	ممتاز	مقبول	ممتاز	موافق	موافق	محايد	محايد	موافق	موافق	موافق	موافق	موافق	موافق	موافق	موافق	محايد	موافق	موافق	محايد	موافق	موافق	موافق	موافق	موافق	موافق	موافق	موافق
anonymous	EN	نعم	طالبة	آنثي	18-22	سعودية	سنة	متوسط	الاولي	موافق	موافق	موافق	محايد	غير موافق	موافق	موافق	محايد	محايد	ممتاز	ممتاز	ممتاز جدا	ممتاز جدا	ممتاز	ممتاز جدا	ممتاز جدا	موافق بشدة	موافق	محايد	موافق	موافق	موافق	موافق بشدة	موافق	موافق	موافق	غير موافق	موافق	محايد	محايد	محايد	موافق	موافق	موافق	موافق	موافق	موافق	موافق	محايد	محايد
anonymous	EN	نعم	طالبة	آنثي	18-22	سعودية	سنة	عالي	الاولي	موافق	موافق بشدة	موافق بشدة	موافق	موافق	موافق	موافق	محايد	محايد	ممتاز	مقبول	ممتاز جدا	ممتاز	ممتاز جدا	ممتاز	ممتاز	موافق بشدة	موافق بشدة	موافق	موافق	موافق	موافق بشدة	موافق بشدة	موافق بشدة	موافق بشدة	موافق بشدة	موافق بشدة	موافق بشدة	موافق	موافق	موافق	موافق	موافق	موافق	موافق بشدة	موافق بشدة	موافق	موافق	موافق	موافق
anonymous	AR	نعم	طالبة	آنثي	18-22	سعودية	سنة	متوسط	الاولي	محايد	موافق	موافق بشدة	موافق	موافق	موافق	موافق	موافق	موافق	مقبول نوعًا ما	غير مقبول	مقبول نوعًا ما	مقبول نوعًا ما	مقبول	غير مقبول	غير مقبول	موافق بشدة	موافق	موافق	موافق	موافق بشدة	موافق بشدة	موافق بشدة	محايد	محايد	موافق	موافق بشدة	موافق بشدة	موافق بشدة	غير موافق بشدة	موافق بشدة	غير موافق	موافق بشدة	موافق بشدة	موافق بشدة	موافق بشدة	موافق بشدة	موافق بشدة	موافق بشدة	موافق بشدة
anonymous	EN	نعم	طالبة	آنثي	18-22	سعودية	سنة	متوسط	الثانية	موافق	موافق	موافق	محايد	محايد	موافق بشدة	موافق بشدة	موافق	موافق	ممتاز	ممتاز	ممتاز	ممتاز	ممتاز	ممتاز	ممتاز جدا	محايد	موافق بشدة	موافق	موافق	موافق بشدة	موافق بشدة	موافق بشدة	موافق بشدة	موافق بشدة	موافق	محايد	موافق بشدة	موافق	موافق	موافق	موافق	موافق	موافق	محايد	موافق بشدة	محايد	موافق	محايد	محايد
anonymous	EN	نعم	طالبة	آنثي	23-27	سعودية	ثلاث سنوات فآكثر	متوسط	الرابعة	موافق بشدة	موافق بشدة	موافق بشدة	موافق بشدة	موافق بشدة	موافق بشدة	موافق بشدة	موافق بشدة	موافق بشدة	ممتاز جدا	ممتاز جدا	ممتاز جدا	ممتاز جدا	ممتاز جدا	ممتاز جدا	ممتاز جدا	موافق بشدة	موافق بشدة	موافق بشدة	موافق بشدة	موافق بشدة	موافق بشدة	موافق بشدة	موافق بشدة	موافق بشدة	موافق بشدة	موافق بشدة	موافق بشدة	موافق بشدة	موافق بشدة	موافق بشدة	موافق بشدة	موافق بشدة	موافق بشدة	موافق بشدة	موافق بشدة	موافق بشدة	موافق بشدة	موافق بشدة	موافق بشدة
anonymous	EN	نعم	طالبة	آنثي	18-22	سعودية	ثلاث سنوات فآكثر	متوسط	الرابعة	موافق	محايد	موافق	محايد	موافق	موافق	موافق	محايد	محايد	مقبول نوعًا ما	ممتاز	ممتاز	ممتاز	مقبول	ممتاز	ممتاز	موافق	موافق	غير موافق	غير موافق	موافق	موافق	موافق	موافق	موافق	محايد	موافق	موافق	محايد	محايد	موافق	محايد	محايد	محايد	محايد	محايد	محايد	محايد	محايد	محايد
anonymous	EN	نعم	طالبة	آنثي	18-22	سعودية	ثلاث سنوات فآكثر	عالي	الرابعة	موافق	موافق	موافق	موافق	موافق	موافق	موافق	موافق	موافق	مقبول	مقبول	مقبول	مقبول	مقبول	مقبول	مقبول	موافق	موافق	غير موافق	غير موافق	غير موافق	موافق	محايد	غير موافق	محايد	غير موافق	موافق	موافق	موافق	موافق	موافق	موافق	موافق	غير موافق	موافق	موافق	موافق	موافق	موافق	موافق
anonymous	EN	نعم	طالبة	آنثي	23-27	سعودية	ثلاث سنوات فآكثر	متوسط	الثالثة	موافق	موافق	موافق	موافق بشدة	محايد	محايد	موافق بشدة	محايد	محايد	ممتاز	غير مقبول	ممتاز جدا	ممتاز جدا	ممتاز جدا	ممتاز جدا	ممتاز جدا	موافق	موافق بشدة	غير موافق	غير موافق	موافق بشدة	موافق	موافق بشدة	موافق	موافق	موافق بشدة	موافق بشدة	موافق بشدة	موافق بشدة	موافق بشدة	موافق بشدة	موافق بشدة	موافق بشدة	موافق بشدة	موافق بشدة	موافق بشدة	موافق بشدة	موافق بشدة	موافق بشدة	موافق بشدة
anonymous	AR	نعم	طالبة	آنثي	23-27	سعودية	ثلاث سنوات فآكثر	متوسط	الرابعة	محايد	محايد	محايد	محايد	محايد	محايد	غير موافق	محايد	غير موافق	مقبول	مقبول	ممتاز	مقبول	مقبول	مقبول	مقبول	موافق	محايد	غير موافق بشدة	غير موافق بشدة	محايد	محايد	موافق	محايد	موافق	غير موافق	موافق	موافق	محايد	محايد	محايد	محايد	محايد	محايد	محايد	محايد	محايد	موافق	محايد	موافق
anonymous	EN	نعم	طالبة	آنثي	18-22	سعودية	سنتين	منخفض	الثانية	موافق	موافق	موافق	موافق	موافق	غير موافق	غير موافق بشدة	محايد	محايد	مقبول نوعًا ما	غير مقبول	مقبول نوعًا ما	مقبول	مقبول	غير مقبول	مقبول	موافق	موافق	غير موافق بشدة	غير موافق بشدة	موافق	موافق	موافق	موافق	موافق	موافق	غير موافق	موافق	موافق	غير موافق	غير موافق بشدة	غير موافق بشدة	غير موافق بشدة	موافق	غير موافق بشدة	موافق	غير موافق	موافق	موافق	موافق
anonymous	EN	نعم	طالبة	آنثي	18-22	سعودية	ثلاث سنوات فآكثر	عالي	الرابعة	محايد	محايد	غير موافق	موافق	موافق	غير موافق	موافق	محايد	غير موافق	مقبول	ممتاز	مقبول	مقبول نوعًا ما	مقبول نوعًا ما	ممتاز	ممتاز جدا	موافق بشدة	موافق بشدة	غير موافق	غير موافق	محايد	موافق بشدة	موافق بشدة	موافق بشدة	موافق بشدة	موافق بشدة	موافق بشدة	موافق بشدة	موافق بشدة	موافق	موافق	موافق	موافق	موافق	غير موافق	غير موافق	موافق	موافق	موافق	موافق
anonymous	EN	نعم	طالبة	آنثي	18-22	سعودية	ثلاث سنوات فآكثر	متوسط	الرابعة	موافق	موافق	موافق	موافق	موافق	موافق	موافق بشدة	محايد	محايد	ممتاز	مقبول	مقبول	مقبول	مقبول	مقبول	ممتاز	موافق	موافق	موافق	موافق	موافق بشدة	موافق	موافق	موافق	موافق	موافق	موافق	موافق	موافق	موافق	موافق	موافق	موافق	موافق	موافق	موافق	موافق	موافق	موافق	موافق
anonymous	EN	نعم	طالبة	آنثي	18-22	سعودية	ثلاث سنوات فآكثر	متوسط	الرابعة	موافق	موافق بشدة	موافق بشدة	موافق بشدة	موافق بشدة	موافق	موافق	موافق	محايد	مقبول	ممتاز جدا	ممتاز	ممتاز	ممتاز	ممتاز	ممتاز	موافق بشدة	موافق بشدة	غير موافق بشدة	غير موافق	موافق بشدة	محايد	محايد	محايد	محايد	محايد	موافق بشدة	موافق	موافق	موافق	موافق	موافق	موافق	موافق	موافق	موافق	موافق	موافق	موافق	موافق
anonymous	EN	نعم	طالبة	آنثي	18-22	سعودية	ثلاث سنوات فآكثر	عالي	الرابعة	محايد	موافق بشدة	موافق	موافق	موافق	موافق	محايد	موافق	موافق	ممتاز	مقبول	غير مقبول	مقبول	مقبول نوعًا ما	ممتاز	غير مقبول	محايد	محايد	غير موافق بشدة	غير موافق بشدة	موافق	موافق بشدة	موافق	موافق	موافق	موافق	موافق	موافق بشدة	موافق	موافق	موافق	موافق	موافق	موافق بشدة	موافق	محايد	محايد	غير موافق	موافق	موافق
anonymous	EN	نعم	طالبة	آنثي	23-27	سعودية	ثلاث سنوات فآكثر	متوسط	الرابعة	موافق	موافق	موافق	محايد	محايد	محايد	موافق	محايد	محايد	مقبول	غير مقبول	غير مقبول	مقبول	مقبول نوعًا ما	مقبول	مقبول	موافق	موافق	موافق	موافق	موافق	موافق	موافق	موافق	موافق	محايد	محايد	موافق	محايد	موافق	موافق	موافق	موافق	موافق	موافق	موافق	محايد	محايد	محايد	موافق
anonymous	AR	نعم	طالبة	آنثي	23-27	سعودية	ثلاث سنوات فآكثر	متوسط	الرابعة	موافق	موافق	موافق	موافق	محايد	محايد	موافق	موافق	محايد	مقبول	ممتاز	مقبول	مقبول	ممتاز	مقبول	ممتاز	موافق بشدة	موافق بشدة	محايد	محايد	محايد	موافق	موافق بشدة	موافق	موافق	موافق	محايد	موافق	محايد	محايد	محايد	محايد	محايد	محايد	محايد	محايد	محايد	محايد	محايد	محايد
anonymous	EN	نعم	طالبة	آنثي	18-22	سعودية	سنتين	متوسط	الرابعة	موافق	موافق	موافق	موافق	موافق	موافق	موافق	موافق	موافق	مقبول نوعًا ما	ممتاز	ممتاز	ممتاز	ممتاز	ممتاز	ممتاز	موافق	موافق	غير موافق	غير موافق	موافق	موافق	موافق	محايد	محايد	غير موافق بشدة	موافق	موافق	محايد	محايد	موافق	محايد	موافق	موافق	موافق	موافق	موافق	موافق	موافق	موافق
anonymous	EN	نعم	طالبة	آنثي	18-22	سعودية	سنتين	متوسط	الثانية	موافق	موافق	موافق	موافق	موافق	موافق	موافق	موافق	موافق	ممتاز	غير مقبول	مقبول نوعًا ما	ممتاز	ممتاز	ممتاز	مقبول	موافق	موافق	غير موافق	غير موافق	موافق	موافق	موافق	موافق	موافق	موافق	موافق	موافق	موافق	موافق	موافق	موافق	موافق	موافق	موافق	موافق	موافق	موافق	موافق	موافق
anonymous	AR	نعم	طالبة	آنثي	18-22	سعودية	سنتين	متوسط	الثانية	محايد	محايد	محايد	محايد	محايد	محايد	موافق بشدة	موافق بشدة	موافق بشدة	ممتاز جدا	ممتاز جدا	ممتاز	مقبول	مقبول	مقبول	مقبول نوعًا ما	موافق بشدة	موافق بشدة	غير موافق بشدة	غير موافق بشدة	موافق	موافق بشدة	محايد	موافق بشدة	موافق بشدة	موافق بشدة	غير موافق	موافق	موافق	موافق	موافق	موافق	موافق	غير موافق	موافق بشدة	موافق بشدة	موافق	موافق	موافق	موافق
anonymous	AR	نعم	طالبة	آنثي	18-22	سعودية	سنتين	متوسط	الثانية	موافق	محايد	موافق	موافق	غير موافق	موافق	موافق بشدة	غير موافق	موافق	ممتاز	غير مقبول	ممتاز	ممتاز	ممتاز	ممتاز	مقبول	موافق	موافق	غير موافق	غير موافق	موافق	موافق	موافق	غير موافق	غير موافق	غير موافق	موافق	موافق	موافق	غير موافق بشدة	موافق	غير موافق بشدة	موافق	غير موافق بشدة	موافق	موافق	موافق	غير موافق	موافق	غير موافق
anonymous	EN	نعم	طالبة	آنثي	18-22	سعودية	سنة	متوسط	الرابعة	موافق	موافق	موافق	محايد	محايد	موافق	موافق بشدة	محايد	محايد	ممتاز جدا	ممتاز جدا	ممتاز جدا	ممتاز	ممتاز	ممتاز	ممتاز جدا	موافق بشدة	موافق بشدة	موافق	موافق	موافق	موافق	موافق	موافق	موافق	غير موافق	موافق	موافق	موافق	موافق	موافق	موافق	موافق	موافق	موافق	موافق	موافق	موافق	موافق	موافق
anonymous	AR	نعم	طالبة	آنثي	23-27	سعودية	سنتين	متوسط	الثانية	موافق	موافق	موافق	موافق	موافق	محايد	موافق	موافق	موافق	ممتاز	مقبول نوعًا ما	ممتاز جدا	ممتاز	ممتاز	ممتاز	ممتاز	موافق بشدة	موافق بشدة	غير موافق	غير موافق	موافق	موافق بشدة	موافق بشدة	موافق بشدة	موافق بشدة	موافق بشدة	محايد	موافق	موافق	موافق	محايد	محايد	موافق	موافق	موافق	موافق	محايد	موافق	موافق	موافق
anonymous	EN	نعم	طالبة	آنثي	18-22	سعودية	سنتين	متوسط	الثانية	موافق	موافق بشدة	موافق	غير موافق	موافق	موافق	موافق بشدة	غير موافق	غير موافق	ممتاز	مقبول	ممتاز جدا	ممتاز	ممتاز جدا	ممتاز جدا	مقبول	موافق بشدة	موافق بشدة	موافق	محايد	موافق	موافق بشدة	غير موافق	موافق بشدة	محايد	موافق	غير موافق بشدة	غير موافق بشدة	غير موافق بشدة	غير موافق بشدة	غير موافق بشدة	غير موافق بشدة	موافق	موافق	موافق	موافق	موافق	موافق	غير موافق بشدة	موافق
anonymous	AR	نعم	طالبة	آنثي	18-22	سعودية	سنتين	متوسط	الرابعة	موافق	موافق	موافق	موافق	موافق	موافق	موافق	موافق	موافق	مقبول	مقبول	مقبول نوعًا ما	مقبول نوعًا ما	مقبول نوعًا ما	مقبول نوعًا ما	مقبول نوعًا ما	موافق	موافق	محايد	محايد	موافق	موافق	موافق	موافق	محايد	محايد	محايد	موافق	موافق بشدة	موافق بشدة	محايد	موافق بشدة	موافق	موافق بشدة	محايد	موافق بشدة	محايد	موافق بشدة	موافق	موافق بشدة
anonymous	EN	نعم	طالبة	آنثي	18-22	سعودية	سنتين	عالي	الثانية	محايد	غير موافق	موافق بشدة	موافق بشدة	موافق	موافق	موافق بشدة	محايد	محايد	ممتاز	غير مقبول	ممتاز	غير مقبول	مقبول	ممتاز	ممتاز جدا	موافق بشدة	موافق بشدة	غير موافق بشدة	غير موافق بشدة	موافق بشدة	موافق بشدة	محايد	موافق بشدة	موافق	موافق بشدة	موافق بشدة	موافق بشدة	محايد	موافق بشدة	موافق	موافق بشدة	محايد	موافق بشدة	موافق بشدة	غير موافق بشدة	موافق بشدة	موافق بشدة	موافق بشدة	موافق بشدة
anonymous	AR	نعم	طالبة	آنثي	18-22	سعودية	سنتين	متوسط	الثانية	موافق	موافق بشدة	موافق بشدة	موافق بشدة	موافق	موافق بشدة	موافق	موافق	موافق	ممتاز جدا	ممتاز	ممتاز	ممتاز	ممتاز	ممتاز	ممتاز	موافق بشدة	موافق بشدة	موافق	موافق	موافق بشدة	موافق بشدة	موافق بشدة	موافق	موافق	موافق	محايد	موافق بشدة	موافق	موافق	محايد	موافق	محايد	موافق	موافق	موافق بشدة	موافق	موافق بشدة	موافق	موافق بشدة
anonymous	AR	نعم	طالبة	آنثي	18-22	سعودية	سنتين	متوسط	الثانية	محايد	موافق	موافق	محايد	محايد	موافق	غير موافق	محايد	محايد	مقبول نوعًا ما	غير مقبول	ممتاز	غير مقبول	غير مقبول	مقبول	ممتاز	موافق	موافق	غير موافق	غير موافق	غير موافق	موافق	موافق	غير موافق	غير موافق	غير موافق بشدة	موافق	موافق	محايد	موافق	محايد	محايد	موافق	موافق	موافق	موافق	غير موافق	موافق	محايد	موافق
anonymous	AR	نعم	طالبة	آنثي	18-22	سعودية	ثلاث سنوات فآكثر	متوسط	الرابعة	موافق	موافق	موافق	موافق	موافق	موافق	موافق	موافق	موافق	ممتاز	مقبول	ممتاز	ممتاز	مقبول	ممتاز	ممتاز	موافق	موافق	موافق	موافق	موافق	موافق	موافق	موافق	موافق	موافق	موافق	موافق	موافق	موافق	موافق	موافق	موافق	موافق	موافق	موافق	موافق	موافق	موافق	موافق
anonymous	AR	نعم	طالبة	آنثي	18-22	سعودية	سنتين	متوسط	الثانية	موافق	موافق	موافق	موافق	محايد	موافق	محايد	موافق	موافق	ممتاز	مقبول	ممتاز	ممتاز	مقبول	ممتاز	ممتاز	موافق	موافق	محايد	محايد	موافق	موافق	موافق	موافق	موافق	موافق	موافق	موافق	محايد	موافق	موافق	موافق	موافق	موافق	موافق	موافق	موافق	موافق	موافق	موافق
anonymous	AR	نعم	طالبة	آنثي	18-22	سعودية	سنتين	منخفض	الثانية	موافق	موافق بشدة	موافق	موافق	موافق	موافق	موافق	موافق	موافق	ممتاز	ممتاز	ممتاز	ممتاز	ممتاز	ممتاز	ممتاز	موافق بشدة	موافق بشدة	غير موافق بشدة	غير موافق بشدة	موافق	موافق	غير موافق	موافق	غير موافق	موافق	موافق	موافق	موافق بشدة	موافق	موافق بشدة	موافق	موافق	محايد	موافق بشدة	محايد	موافق بشدة	موافق	موافق بشدة	موافق بشدة
anonymous	AR	نعم	طالبة	آنثي	18-22	سعودية	سنة	متوسط	الثانية	محايد	محايد	محايد	محايد	موافق	محايد	موافق	محايد	غير موافق	ممتاز	ممتاز	غير مقبول	مقبول نوعًا ما	مقبول	ممتاز	ممتاز	غير موافق	محايد	غير موافق	غير موافق	موافق	موافق	موافق	موافق	موافق	محايد	محايد	غير موافق بشدة	غير موافق بشدة	موافق	غير موافق بشدة	محايد	غير موافق بشدة	موافق بشدة	غير موافق	غير موافق	غير موافق	موافق بشدة	غير موافق	موافق بشدة
anonymous	EN	نعم	طالبة	آنثي	18-22	سعودية	سنة	متوسط	الاولي	موافق بشدة	موافق بشدة	موافق بشدة	موافق بشدة	موافق بشدة	موافق بشدة	موافق بشدة	موافق بشدة	موافق بشدة	ممتاز جدا	ممتاز جدا	ممتاز جدا	ممتاز جدا	ممتاز جدا	ممتاز جدا	ممتاز جدا	موافق بشدة	موافق بشدة	غير موافق	غير موافق	موافق بشدة	محايد	غير موافق بشدة	محايد	محايد	محايد	موافق	موافق بشدة	موافق بشدة	موافق بشدة	غير موافق	موافق بشدة	موافق بشدة	موافق بشدة	موافق بشدة	موافق بشدة	موافق بشدة	موافق بشدة	موافق بشدة	موافق بشدة
anonymous	EN	نعم	طالبة	آنثي	18-22	سعودية	سنة	عالي	الاولي	موافق	موافق	موافق	موافق	غير موافق	غير موافق	محايد	موافق	موافق	ممتاز جدا	غير مقبول	ممتاز	ممتاز	ممتاز	ممتاز	ممتاز	موافق	موافق	محايد	محايد	موافق	غير موافق	موافق	موافق	محايد	موافق	غير موافق	موافق	موافق	موافق	غير موافق بشدة	غير موافق بشدة	محايد	محايد	موافق	غير موافق	محايد	موافق	موافق	موافق
anonymous	AR	نعم	طالبة	آنثي	18-22	سعودية	سنة	متوسط	الاولي	موافق	محايد	موافق	موافق	موافق	موافق	موافق	موافق	موافق	مقبول	غير مقبول	ممتاز	ممتاز	ممتاز	ممتاز	ممتاز	موافق	موافق	موافق	موافق	موافق	موافق	محايد	موافق	موافق	محايد	موافق	موافق	موافق	محايد	موافق	موافق	موافق	محايد	موافق	موافق	موافق بشدة	موافق بشدة	موافق بشدة	موافق بشدة
anonymous	EN	نعم	طالبة	آنثي	18-22	سعودية	سنة	عالي	الاولي	موافق بشدة	موافق بشدة	موافق بشدة	موافق بشدة	موافق بشدة	موافق	موافق بشدة	موافق بشدة	موافق بشدة	ممتاز	مقبول	ممتاز جدا	ممتاز جدا	ممتاز جدا	ممتاز جدا	ممتاز جدا	موافق بشدة	موافق بشدة	موافق بشدة	موافق بشدة	موافق بشدة	موافق بشدة	موافق بشدة	موافق بشدة	موافق بشدة	موافق بشدة	موافق بشدة	موافق بشدة	موافق	موافق	موافق بشدة	موافق	موافق بشدة	موافق بشدة	موافق بشدة	موافق	موافق بشدة	موافق بشدة	موافق بشدة	موافق بشدة
anonymous	AR	نعم	طالبة	آنثي	18-22	سعودية	سنة	عالي	الاولي	موافق بشدة	موافق بشدة	موافق بشدة	موافق بشدة	موافق بشدة	موافق بشدة	موافق بشدة	موافق بشدة	موافق بشدة	ممتاز جدا	ممتاز	ممتاز جدا	ممتاز جدا	ممتاز جدا	ممتاز جدا	ممتاز جدا	موافق بشدة	موافق بشدة	موافق بشدة	موافق بشدة	موافق بشدة	موافق بشدة	موافق بشدة	موافق بشدة	موافق بشدة	موافق بشدة	موافق بشدة	موافق بشدة	موافق بشدة	موافق بشدة	موافق بشدة	موافق بشدة	موافق بشدة	موافق بشدة	موافق بشدة	موافق بشدة	موافق بشدة	موافق بشدة	موافق بشدة	موافق بشدة
anonymous	AR	نعم	طالبة	آنثي	18-22	سعودية	سنة	متوسط	الاولي	موافق	موافق بشدة	موافق	موافق	موافق	موافق	موافق	موافق	موافق	ممتاز	ممتاز	ممتاز جدا	ممتاز	ممتاز	ممتاز جدا	ممتاز جدا	موافق	موافق بشدة	موافق بشدة	موافق	موافق بشدة	موافق بشدة	موافق بشدة	موافق بشدة	موافق بشدة	موافق بشدة	موافق بشدة	موافق بشدة	موافق	موافق	موافق	محايد	محايد	غير موافق	موافق	موافق بشدة	موافق	موافق	موافق	موافق
anonymous	EN	نعم	طالبة	آنثي	18-22	سعودية	سنة	متوسط	الاولي	موافق	محايد	موافق	محايد	موافق	موافق بشدة	غير موافق	محايد	موافق بشدة	ممتاز جدا	ممتاز جدا	ممتاز جدا	مقبول	ممتاز جدا	ممتاز جدا	ممتاز جدا	موافق بشدة	موافق بشدة	موافق	موافق	موافق بشدة	موافق	موافق بشدة	موافق بشدة	موافق بشدة	موافق	موافق	موافق	موافق	محايد	موافق	محايد	موافق	محايد	موافق	موافق	موافق	موافق بشدة	موافق	موافق بشدة
anonymous	AR	نعم	طالبة	آنثي	18-22	سعودية	سنة	متوسط	الاولي	موافق بشدة	موافق بشدة	موافق بشدة	موافق بشدة	موافق بشدة	موافق بشدة	موافق	محايد	موافق	ممتاز جدا	مقبول نوعًا ما	ممتاز جدا	ممتاز جدا	ممتاز جدا	ممتاز جدا	مقبول	موافق بشدة	موافق بشدة	محايد	محايد	موافق	موافق بشدة	موافق بشدة	موافق بشدة	موافق بشدة	موافق بشدة	غير موافق بشدة	موافق بشدة	محايد	محايد	موافق	محايد	محايد	موافق	موافق بشدة	موافق بشدة	موافق بشدة	موافق	موافق بشدة	موافق بشدة
anonymous	AR	نعم	طالبة	آنثي	18-22	سعودية	سنة	متوسط	الاولي	موافق	موافق	موافق بشدة	موافق بشدة	محايد	موافق	موافق	محايد	غير موافق	ممتاز جدا	ممتاز	ممتاز جدا	ممتاز	ممتاز	ممتاز جدا	ممتاز جدا	موافق بشدة	موافق بشدة	غير موافق بشدة	غير موافق بشدة	موافق بشدة	موافق بشدة	موافق بشدة	موافق بشدة	موافق بشدة	موافق بشدة	موافق بشدة	موافق بشدة	موافق	موافق	موافق	موافق	موافق بشدة	موافق	غير موافق بشدة	غير موافق بشدة	محايد	محايد	موافق	غير موافق
anonymous	EN	نعم	طالبة	آنثي	18-22	سعودية	سنة	متوسط	الاولي	موافق	موافق	موافق	موافق	موافق	موافق	موافق	موافق	موافق	مقبول نوعًا ما	مقبول نوعًا ما	مقبول	مقبول	مقبول	مقبول	مقبول	موافق	موافق	محايد	محايد	موافق	موافق	موافق	محايد	محايد	موافق	موافق	موافق	محايد	محايد	موافق	محايد	محايد	محايد	موافق	موافق	محايد	محايد	محايد	محايد
anonymous	EN	نعم	طالبة	آنثي	18-22	سعودية	سنة	متوسط	الاولي	موافق	موافق	محايد	موافق	غير موافق	موافق	موافق	محايد	موافق	ممتاز	مقبول نوعًا ما	مقبول نوعًا ما	مقبول	مقبول	ممتاز	ممتاز	موافق	محايد	محايد	محايد	موافق	موافق	موافق	محايد	محايد	موافق	غير موافق	موافق	محايد	موافق	موافق	موافق	محايد	محايد	موافق	موافق	موافق	موافق بشدة	موافق	موافق
anonymous	EN	نعم	طالبة	آنثي	18-22	سعودية	سنة	متوسط	الاولي	محايد	محايد	موافق	غير موافق	محايد	غير موافق	موافق بشدة	محايد	غير موافق	مقبول نوعًا ما	ممتاز	ممتاز	ممتاز	ممتاز جدا	مقبول نوعًا ما	ممتاز	موافق	موافق بشدة	محايد	غير موافق	موافق بشدة	موافق	غير موافق	محايد	محايد	غير موافق	موافق	موافق بشدة	غير موافق	غير موافق بشدة	موافق	غير موافق بشدة	محايد	غير موافق بشدة	محايد	موافق بشدة	موافق	موافق	محايد	غير موافق بشدة
anonymous	EN	نعم	طالبة	آنثي	18-22	سعودية	سنة	متوسط	الاولي	غير موافق	غير موافق بشدة	غير موافق بشدة	غير موافق	غير موافق بشدة	غير موافق بشدة	محايد	محايد	محايد	مقبول	ممتاز	ممتاز	ممتاز جدا	ممتاز	ممتاز	مقبول	موافق بشدة	موافق بشدة	محايد	محايد	موافق	موافق بشدة	محايد	موافق	محايد	موافق بشدة	موافق	موافق بشدة	محايد	محايد	محايد	محايد	محايد	محايد	موافق	موافق	محايد	محايد	محايد	محايد
anonymous	EN	نعم	طالبة	آنثي	18-22	سعودية	سنة	متوسط	الاولي	موافق	موافق	موافق	موافق	موافق	موافق	موافق	موافق	موافق	ممتاز	مقبول	ممتاز	مقبول	ممتاز	ممتاز	ممتاز	محايد	موافق	محايد	محايد	موافق	موافق	موافق	موافق	موافق	موافق	موافق	موافق	موافق	محايد	موافق	محايد	محايد	محايد	موافق	محايد	محايد	محايد	محايد	محايد
anonymous	AR	نعم	طالبة	آنثي	18-22	سعودية	سنة	متوسط	الاولي	محايد	محايد	محايد	محايد	محايد	محايد	موافق	محايد	محايد	مقبول	غير مقبول	مقبول	ممتاز	ممتاز	ممتاز	ممتاز	موافق	محايد	محايد	محايد	محايد	محايد	موافق	محايد	محايد	موافق	محايد	موافق	موافق	موافق	محايد	موافق	محايد	محايد	محايد	موافق	محايد	محايد	محايد	موافق
anonymous	EN	نعم	طالبة	آنثي	18-22	سعودية	سنة	متوسط	الاولي	محايد	محايد	محايد	غير موافق	غير موافق	محايد	غير موافق	غير موافق	محايد	مقبول نوعًا ما	مقبول نوعًا ما	ممتاز	مقبول	مقبول	مقبول نوعًا ما	مقبول نوعًا ما	محايد	محايد	محايد	محايد	محايد	غير موافق	غير موافق	محايد	محايد	محايد	غير موافق بشدة	محايد	محايد	محايد	محايد	محايد	محايد	محايد	محايد	محايد	محايد	محايد	محايد	محايد
anonymous	EN	نعم	طالبة	آنثي	18-22	سعودية	سنة	متوسط	الاولي	موافق بشدة	موافق بشدة	موافق	موافق بشدة	موافق بشدة	موافق بشدة	محايد	موافق	موافق	ممتاز	مقبول	ممتاز	ممتاز جدا	ممتاز جدا	ممتاز جدا	ممتاز	موافق بشدة	موافق بشدة	موافق	موافق	موافق بشدة	موافق بشدة	موافق	موافق	موافق بشدة	موافق بشدة	موافق بشدة	موافق بشدة	موافق	موافق	موافق	موافق	محايد	موافق بشدة	موافق بشدة	موافق بشدة	موافق بشدة	موافق بشدة	موافق بشدة	موافق بشدة
anonymous	EN	نعم	طالبة	آنثي	18-22	سعودية	سنة	متوسط	الاولي	موافق	موافق	محايد	محايد	محايد	محايد	موافق بشدة	محايد	محايد	مقبول نوعًا ما	مقبول نوعًا ما	ممتاز جدا	مقبول نوعًا ما	ممتاز	ممتاز جدا	ممتاز	موافق	موافق	محايد	محايد	محايد	محايد	محايد	محايد	محايد	محايد	موافق بشدة	موافق	موافق	محايد	محايد	محايد	موافق	موافق	موافق	موافق	موافق	موافق	موافق	موافق
anonymous	AR	نعم	طالبة	آنثي	18-22	سعودية	سنة	متوسط	الاولي	موافق	موافق	موافق	موافق	موافق	غير موافق	موافق	موافق بشدة	محايد	ممتاز	مقبول	ممتاز	مقبول	ممتاز	ممتاز	ممتاز	موافق	موافق	موافق	موافق	موافق	موافق	موافق	موافق	موافق	موافق	غير موافق	موافق	موافق	موافق	غير موافق	غير موافق	موافق	موافق	موافق	موافق	موافق	موافق	موافق	موافق
anonymous	AR	نعم	طالبة	آنثي	18-22	سعودية	سنة	متوسط	الاولي	موافق	موافق بشدة	محايد	موافق	موافق	موافق بشدة	محايد	موافق	موافق بشدة	ممتاز	مقبول	ممتاز جدا	ممتاز جدا	ممتاز جدا	ممتاز	ممتاز جدا	محايد	موافق بشدة	محايد	محايد	موافق بشدة	موافق	محايد	موافق بشدة	محايد	موافق بشدة	موافق	موافق	محايد	محايد	محايد	موافق	محايد	غير موافق	محايد	موافق	محايد	موافق	محايد	موافق
anonymous	EN	نعم	طالبة	آنثي	18-22	سعودية	سنة	متوسط	الاولي	موافق	موافق	موافق	محايد	موافق	محايد	موافق	موافق	غير موافق	ممتاز	مقبول نوعًا ما	ممتاز	ممتاز	مقبول	ممتاز	ممتاز جدا	موافق	موافق بشدة	غير موافق	غير موافق	موافق	محايد	غير موافق بشدة	موافق بشدة	غير موافق	موافق بشدة	محايد	موافق بشدة	محايد	محايد	محايد	محايد	محايد	محايد	محايد	محايد	محايد	غير موافق	محايد	محايد
anonymous	AR	نعم	طالبة	آنثي	18-22	سعودية	سنة	متوسط	الاولي	موافق	موافق	محايد	موافق	محايد	موافق	موافق	محايد	محايد	مقبول	ممتاز	مقبول نوعًا ما	ممتاز	مقبول	ممتاز	ممتاز	موافق	موافق	محايد	محايد	موافق	موافق	موافق	موافق	موافق	موافق	محايد	موافق	محايد	موافق	موافق	محايد	موافق	محايد	موافق	موافق	موافق	موافق	موافق	موافق
anonymous	EN	نعم	طالبة	آنثي	18-22	سعودية	سنة	متوسط	الاولي	موافق	موافق بشدة	موافق	محايد	محايد	موافق	موافق بشدة	محايد	موافق	ممتاز	مقبول نوعًا ما	ممتاز	ممتاز	ممتاز	ممتاز	ممتاز	موافق	موافق	محايد	موافق	موافق	موافق	موافق	موافق	محايد	موافق بشدة	محايد	موافق بشدة	محايد	موافق	موافق	محايد	محايد	موافق بشدة	موافق	موافق	موافق	موافق	موافق	موافق
anonymous	EN	نعم	طالبة	آنثي	18-22	سعودية	سنتين	متوسط	الثانية	محايد	محايد	غير موافق	محايد	محايد	غير موافق	غير موافق	غير موافق	محايد	ممتاز	ممتاز	مقبول	مقبول نوعًا ما	غير مقبول	مقبول	مقبول	موافق	موافق	غير موافق	غير موافق	موافق	موافق	غير موافق	موافق	محايد	غير موافق	موافق	موافق	موافق	موافق	محايد	موافق	غير موافق	موافق	موافق	موافق	محايد	موافق	محايد	موافق
anonymous	EN	نعم	طالبة	آنثي	18-22	سعودية	سنة	متوسط	الاولي	موافق	محايد	موافق	محايد	موافق	محايد	موافق	موافق	محايد	مقبول	غير مقبول	ممتاز	ممتاز	مقبول	مقبول نوعًا ما	ممتاز	محايد	موافق	محايد	محايد	موافق	محايد	محايد	محايد	محايد	موافق	موافق	موافق	موافق	موافق	محايد	محايد	موافق	موافق	موافق	موافق	محايد	موافق	موافق	موافق
anonymous	AR	نعم	طالبة	آنثي	18-22	سعودية	ثلاث سنوات فآكثر	متوسط	الرابعة	موافق	موافق بشدة	محايد	موافق	محايد	موافق	موافق بشدة	موافق	موافق	مقبول	مقبول	ممتاز	ممتاز	ممتاز	ممتاز	مقبول	موافق	موافق	محايد	محايد	موافق	موافق	موافق بشدة	غير موافق	غير موافق	غير موافق	موافق بشدة	موافق	موافق	محايد	غير موافق	غير موافق	موافق	موافق	موافق	محايد	موافق	موافق	موافق	محايد
anonymous	EN	نعم	طالبة	آنثي	23-27	سعودية	ثلاث سنوات فآكثر	منخفض	الرابعة	محايد	موافق	موافق	موافق	موافق	موافق	محايد	موافق	محايد	مقبول	مقبول نوعًا ما	مقبول	مقبول	مقبول	مقبول	مقبول	غير موافق	موافق	غير موافق	غير موافق	محايد	موافق	محايد	موافق	محايد	محايد	موافق	محايد	محايد	محايد	محايد	محايد	محايد	محايد	محايد	محايد	محايد	محايد	محايد	محايد
anonymous	AR	نعم	طالبة	آنثي	18-22	سعودية	ثلاث سنوات فآكثر	متوسط	الرابعة	موافق	موافق	موافق	موافق	موافق	موافق	موافق	موافق	موافق	ممتاز	مقبول	ممتاز	ممتاز	مقبول	ممتاز	ممتاز	موافق	موافق	غير موافق	موافق	موافق	موافق	موافق	موافق	موافق	موافق	محايد	موافق	موافق	موافق	موافق	موافق	موافق	موافق	موافق	موافق	موافق	موافق	موافق	موافق
anonymous	EN	نعم	طالبة	آنثي	18-22	سعودية	ثلاث سنوات فآكثر	عالي	الثالثة	موافق	موافق	محايد	موافق	موافق	محايد	موافق بشدة	محايد	موافق	مقبول	مقبول نوعًا ما	ممتاز جدا	ممتاز جدا	ممتاز جدا	ممتاز	مقبول نوعًا ما	موافق	موافق	محايد	محايد	موافق بشدة	موافق بشدة	محايد	محايد	محايد	محايد	محايد	موافق	محايد	موافق	محايد	موافق	موافق	موافق بشدة	محايد	موافق	محايد	محايد	موافق	موافق بشدة
anonymous	EN	نعم	طالبة	آنثي	18-22	سعودية	ثلاث سنوات فآكثر	متوسط	الرابعة	موافق	موافق	موافق	موافق	موافق	موافق	موافق	موافق	موافق	ممتاز	ممتاز	ممتاز	ممتاز	ممتاز	ممتاز	ممتاز	موافق	موافق	غير موافق	غير موافق	موافق	موافق	موافق	موافق	غير موافق	غير موافق	موافق	موافق	موافق	موافق	موافق	موافق	موافق	موافق	موافق	موافق	موافق	موافق	موافق	موافق
anonymous	EN	نعم	طالبة	آنثي	23-27	سعودية	ثلاث سنوات فآكثر	متوسط	الرابعة	موافق	موافق	موافق	موافق	محايد	موافق	موافق	محايد	موافق	ممتاز	ممتاز	ممتاز جدا	ممتاز جدا	ممتاز جدا	ممتاز جدا	ممتاز	موافق	موافق	غير موافق	غير موافق	موافق بشدة	موافق بشدة	موافق	موافق	موافق	موافق	موافق بشدة	موافق	موافق	موافق	موافق	موافق	موافق	موافق	موافق بشدة	موافق بشدة	موافق	موافق	موافق	موافق
anonymous	AR	نعم	طالبة	آنثي	18-22	سعودية	ثلاث سنوات فآكثر	متوسط	الرابعة	محايد	موافق	موافق	موافق	غير موافق	محايد	موافق	محايد	موافق	مقبول	مقبول	ممتاز	ممتاز	ممتاز	ممتاز	ممتاز	موافق	موافق	موافق	موافق	موافق	موافق	موافق	موافق	موافق	موافق	محايد	موافق	موافق	موافق	موافق	موافق	موافق	موافق	موافق	موافق	موافق	موافق	موافق	موافق
anonymous	AR	نعم	طالبة	آنثي	23-27	سعودية	ثلاث سنوات فآكثر	عالي	الرابعة	موافق	موافق	موافق	موافق	موافق	موافق	موافق	موافق	موافق	ممتاز	ممتاز	ممتاز	ممتاز	ممتاز	ممتاز	ممتاز	غير موافق	غير موافق	غير موافق بشدة	غير موافق بشدة	غير موافق بشدة	غير موافق بشدة	غير موافق بشدة	محايد	غير موافق بشدة	غير موافق	غير موافق	محايد	محايد	غير موافق بشدة	غير موافق بشدة	غير موافق بشدة	غير موافق بشدة	غير موافق بشدة	غير موافق بشدة	موافق	محايد	موافق	موافق	موافق
anonymous	AR	نعم	طالبة	آنثي	23-27	سعودية	ثلاث سنوات فآكثر	منخفض	الرابعة	محايد	محايد	محايد	محايد	محايد	محايد	محايد	محايد	محايد	ممتاز	ممتاز	ممتاز	ممتاز	ممتاز	مقبول	مقبول	موافق بشدة	موافق بشدة	غير موافق بشدة	غير موافق بشدة	موافق	موافق بشدة	موافق بشدة	محايد	محايد	غير موافق	موافق بشدة	محايد	موافق	موافق	موافق	موافق	محايد	محايد	محايد	محايد	محايد	محايد	محايد	محايد
anonymous	AR	نعم	طالبة	آنثي	18-22	سعودية	ثلاث سنوات فآكثر	متوسط	الرابعة	موافق	موافق	موافق بشدة	محايد	موافق	موافق	غير موافق	موافق	موافق	غير مقبول	مقبول نوعًا ما	ممتاز جدا	ممتاز	غير مقبول	ممتاز	ممتاز جدا	موافق	غير موافق بشدة	موافق بشدة	موافق بشدة	موافق بشدة	موافق بشدة	موافق بشدة	موافق بشدة	موافق بشدة	غير موافق	موافق بشدة	موافق بشدة	موافق	موافق	موافق بشدة	موافق	موافق بشدة	موافق	غير موافق	غير موافق	موافق	محايد	موافق بشدة	موافق بشدة
anonymous	AR	نعم	طالبة	آنثي	18-22	سعودية	ثلاث سنوات فآكثر	متوسط	الرابعة	موافق	محايد	موافق	محايد	موافق	محايد	موافق بشدة	موافق	موافق	ممتاز جدا	ممتاز جدا	ممتاز جدا	ممتاز	ممتاز	ممتاز جدا	ممتاز جدا	موافق	موافق بشدة	غير موافق بشدة	غير موافق بشدة	موافق	موافق	موافق بشدة	محايد	محايد	غير موافق	موافق	موافق بشدة	غير موافق	محايد	موافق	موافق	محايد	غير موافق	موافق بشدة	موافق بشدة	محايد	محايد	محايد	محايد
anonymous	AR	نعم	طالبة	آنثي	23-27	سعودية	ثلاث سنوات فآكثر	متوسط	الرابعة	موافق	موافق	موافق	موافق	موافق	موافق	موافق	موافق	موافق	ممتاز	ممتاز	ممتاز	ممتاز	ممتاز	ممتاز	مقبول نوعًا ما	موافق	محايد	موافق	موافق	موافق	موافق	موافق	موافق	موافق	موافق	موافق	موافق	موافق	موافق	محايد	موافق	موافق	موافق	موافق	موافق	موافق	موافق	موافق	موافق
anonymous	AR	نعم	طالبة	آنثي	23-27	سعودية	ثلاث سنوات فآكثر	متوسط	الرابعة	موافق	موافق	موافق	غير موافق	موافق	موافق	غير موافق	موافق	موافق	مقبول نوعًا ما	ممتاز	ممتاز	مقبول	ممتاز	ممتاز	غير مقبول	موافق	موافق	موافق	موافق	موافق	محايد	موافق	غير موافق بشدة	غير موافق	غير موافق	موافق بشدة	موافق	موافق	موافق	موافق	موافق	موافق	موافق	موافق	موافق	موافق	موافق	محايد	موافق
anonymous	EN	نعم	طالبة	آنثي	18-22	سعودية	ثلاث سنوات فآكثر	متوسط	الثالثة	موافق	موافق	غير موافق	موافق	محايد	محايد	غير موافق	محايد	موافق	ممتاز	ممتاز	ممتاز	ممتاز	مقبول	مقبول	ممتاز	موافق بشدة	موافق	غير موافق بشدة	غير موافق بشدة	موافق	موافق	موافق	محايد	محايد	موافق	موافق بشدة	موافق	غير موافق	غير موافق	موافق	موافق	غير موافق بشدة	غير موافق بشدة	موافق	موافق	محايد	محايد	محايد	محايد
anonymous	EN	نعم	طالبة	آنثي	18-22	سعودية	سنتين	متوسط	الثانية	موافق	موافق بشدة	موافق بشدة	موافق بشدة	موافق بشدة	موافق	موافق	موافق	موافق	مقبول	ممتاز	ممتاز	ممتاز	ممتاز	ممتاز	ممتاز جدا	موافق بشدة	موافق بشدة	محايد	غير موافق	موافق بشدة	موافق بشدة	محايد	موافق	محايد	غير موافق	موافق	غير موافق	موافق	موافق	موافق	موافق	موافق	موافق	موافق	موافق	محايد	موافق	موافق	موافق
anonymous	EN	نعم	طالبة	آنثي	18-22	سعودية	سنتين	متوسط	الثانية	موافق	محايد	موافق	محايد	محايد	موافق	موافق	محايد	محايد	ممتاز	مقبول	ممتاز جدا	ممتاز	ممتاز	ممتاز	ممتاز	موافق	موافق بشدة	غير موافق	غير موافق	موافق بشدة	موافق بشدة	محايد	موافق بشدة	موافق	موافق بشدة	موافق بشدة	موافق بشدة	موافق بشدة	غير موافق	موافق	غير موافق بشدة	موافق بشدة	غير موافق بشدة	موافق بشدة	موافق بشدة	موافق	موافق	موافق	موافق
anonymous	AR	نعم	طالبة	آنثي	18-22	سعودية	سنة	متوسط	الثانية	محايد	موافق	موافق	غير موافق	موافق	غير موافق	موافق	محايد	غير موافق	مقبول	ممتاز	مقبول نوعًا ما	ممتاز	ممتاز	ممتاز	مقبول	موافق	محايد	غير موافق بشدة	غير موافق بشدة	موافق	موافق	موافق	محايد	محايد	غير موافق	موافق	موافق	موافق	محايد	محايد	محايد	محايد	محايد	محايد	محايد	محايد	محايد	محايد	محايد
anonymous	EN	نعم	طالبة	آنثي	18-22	سعودية	سنتين	متوسط	الثانية	غير موافق	موافق	موافق	محايد	محايد	محايد	موافق	محايد	محايد	مقبول نوعًا ما	مقبول نوعًا ما	ممتاز	مقبول	مقبول نوعًا ما	ممتاز	مقبول	موافق	موافق	غير موافق	غير موافق	غير موافق بشدة	موافق	غير موافق	موافق	موافق	موافق	موافق	موافق	موافق	موافق	موافق	موافق	موافق بشدة	موافق	محايد	محايد	موافق بشدة	موافق	موافق	موافق
anonymous	AR	نعم	طالبة	آنثي	18-22	سعودية	سنتين	متوسط	الثانية	موافق بشدة	موافق	موافق	موافق	موافق	موافق	موافق	موافق	موافق	ممتاز جدا	مقبول	ممتاز	ممتاز	ممتاز	مقبول	ممتاز	موافق بشدة	موافق بشدة	محايد	محايد	موافق	موافق	موافق بشدة	موافق بشدة	موافق بشدة	موافق بشدة	غير موافق	موافق بشدة	موافق	موافق	موافق	موافق	موافق	موافق	موافق	موافق	موافق	موافق	موافق	موافق
anonymous	EN	نعم	طالبة	آنثي	18-22	سعودية	سنة	متوسط	الثانية	غير موافق	محايد	غير موافق بشدة	محايد	غير موافق	محايد	موافق	غير موافق	غير موافق	مقبول نوعًا ما	ممتاز	ممتاز	غير مقبول	ممتاز	مقبول	مقبول نوعًا ما	موافق بشدة	موافق بشدة	غير موافق	غير موافق	موافق	موافق بشدة	محايد	غير موافق بشدة	غير موافق	محايد	موافق	محايد	موافق	موافق	موافق	موافق	محايد	موافق	موافق	موافق	موافق	موافق	موافق	موافق
anonymous	AR	نعم	طالبة	آنثي	18-22	سعودية	سنة	متوسط	الثانية	محايد	محايد	محايد	موافق	محايد	محايد	محايد	محايد	محايد	مقبول نوعًا ما	غير مقبول	ممتاز	ممتاز جدا	ممتاز	غير مقبول	ممتاز جدا	موافق	محايد	غير موافق بشدة	غير موافق بشدة	غير موافق بشدة	موافق	موافق	موافق	موافق	غير موافق	موافق	محايد	غير موافق	موافق	موافق	غير موافق	موافق	غير موافق	موافق	موافق	موافق	موافق	محايد	محايد
anonymous	AR	نعم	طالبة	آنثي	18-22	سعودية	سنتين	متوسط	الثانية	موافق	موافق	غير موافق	محايد	محايد	موافق	موافق	موافق	محايد	ممتاز	ممتاز	مقبول	ممتاز	ممتاز	مقبول نوعًا ما	ممتاز	موافق	موافق	غير موافق بشدة	غير موافق بشدة	غير موافق	موافق	غير موافق	غير موافق بشدة	غير موافق بشدة	موافق	محايد	موافق	موافق	محايد	محايد	غير موافق	موافق	موافق	محايد	محايد	محايد	موافق	موافق	موافق
anonymous	EN	نعم	طالبة	آنثي	18-22	سعودية	سنتين	متوسط	الثانية	موافق	موافق	موافق بشدة	موافق	محايد	موافق	موافق بشدة	محايد	محايد	مقبول	مقبول نوعًا ما	مقبول	ممتاز	مقبول نوعًا ما	غير مقبول	مقبول	موافق	موافق	غير موافق	غير موافق	موافق	موافق	غير موافق بشدة	موافق	غير موافق	غير موافق	موافق	غير موافق	محايد	موافق	موافق	موافق بشدة	موافق	موافق	موافق بشدة	موافق بشدة	موافق	موافق بشدة	محايد	موافق بشدة
anonymous	AR	نعم	طالبة	آنثي	18-22	سعودية	سنتين	متوسط	الثانية	موافق بشدة	موافق بشدة	موافق بشدة	موافق بشدة	موافق بشدة	موافق بشدة	موافق بشدة	موافق بشدة	موافق بشدة	ممتاز	ممتاز	ممتاز	ممتاز	ممتاز	ممتاز	ممتاز	موافق بشدة	موافق بشدة	موافق	موافق	موافق بشدة	موافق بشدة	موافق بشدة	موافق بشدة	موافق بشدة	موافق بشدة	موافق بشدة	موافق بشدة	موافق بشدة	موافق بشدة	موافق بشدة	موافق بشدة	موافق بشدة	موافق بشدة	موافق بشدة	موافق بشدة	موافق	موافق	موافق بشدة	موافق
anonymous	AR	نعم	طالبة	آنثي	18-22	سعودية	سنتين	متوسط	الرابعة	محايد	غير موافق	محايد	غير موافق بشدة	محايد	محايد	موافق بشدة	موافق	غير موافق بشدة	ممتاز	مقبول	ممتاز جدا	ممتاز جدا	ممتاز جدا	ممتاز جدا	ممتاز جدا	محايد	محايد	غير موافق	غير موافق	موافق	موافق	محايد	موافق بشدة	موافق بشدة	موافق بشدة	غير موافق	موافق	موافق	محايد	غير موافق	غير موافق	محايد	محايد	موافق	موافق بشدة	محايد	محايد	موافق	محايد
anonymous	EN	نعم	طالبة	آنثي	18-22	سعودية	سنتين	متوسط	الثانية	محايد	محايد	محايد	محايد	موافق	موافق	محايد	محايد	محايد	ممتاز جدا	ممتاز جدا	ممتاز جدا	ممتاز جدا	ممتاز جدا	ممتاز جدا	ممتاز جدا	موافق بشدة	موافق بشدة	غير موافق	غير موافق	موافق بشدة	موافق بشدة	موافق بشدة	موافق بشدة	موافق بشدة	موافق بشدة	موافق بشدة	موافق بشدة	محايد	محايد	موافق بشدة	غير موافق بشدة	محايد	محايد	محايد	محايد	محايد	محايد	محايد	محايد
anonymous	EN	نعم	طالبة	آنثي	18-22	سعودية	سنتين	متوسط	الثانية	موافق	محايد	موافق	موافق	موافق	موافق	موافق بشدة	موافق	موافق	ممتاز	ممتاز	ممتاز جدا	مقبول	ممتاز جدا	ممتاز جدا	ممتاز جدا	موافق	موافق	غير موافق	غير موافق	غير موافق	موافق	موافق	موافق	موافق	محايد	محايد	محايد	موافق	موافق	موافق	موافق	محايد	محايد	موافق	موافق	موافق	موافق	موافق	موافق
anonymous	EN	نعم	طالبة	آنثي	18-22	سعودية	سنة	متوسط	الاولي	موافق	محايد	موافق	محايد	محايد	موافق	موافق	محايد	محايد	ممتاز جدا	ممتاز	ممتاز	مقبول	ممتاز	ممتاز	ممتاز	موافق	موافق	موافق	موافق	موافق	موافق	محايد	موافق	محايد	موافق	غير موافق	موافق	محايد	موافق	محايد	غير موافق	موافق	موافق	موافق	موافق	موافق	موافق	موافق	موافق
anonymous	AR	نعم	طالبة	آنثي	18-22	سعودية	سنة	عالي	الاولي	موافق	موافق	موافق	موافق	موافق	موافق	موافق	موافق	موافق	ممتاز	ممتاز	ممتاز	ممتاز	ممتاز	ممتاز	ممتاز	موافق	موافق	موافق	موافق	موافق	موافق	موافق	موافق	موافق	موافق	موافق	موافق	موافق	موافق	موافق	موافق	موافق	موافق	موافق	موافق	موافق	موافق	موافق	موافق
anonymous	EN	نعم	طالبة	آنثي	18-22	سعودية	سنة	متوسط	الاولي	محايد	موافق	موافق	محايد	موافق	موافق	موافق	موافق	محايد	مقبول	مقبول	ممتاز	غير مقبول	ممتاز	ممتاز	ممتاز	موافق	موافق	موافق	محايد	موافق	موافق	محايد	موافق	موافق	موافق	غير موافق	موافق	محايد	محايد	محايد	محايد	محايد	محايد	محايد	محايد	محايد	محايد	محايد	محايد
anonymous	EN	نعم	طالبة	آنثي	18-22	سعودية	سنة	متوسط	الاولي	موافق	محايد	غير موافق	محايد	محايد	محايد	موافق	موافق	محايد	ممتاز جدا	ممتاز	ممتاز جدا	ممتاز جدا	ممتاز	ممتاز جدا	ممتاز جدا	موافق	موافق بشدة	محايد	محايد	موافق	موافق	موافق	موافق	موافق	موافق	موافق	موافق	محايد	محايد	موافق	موافق	موافق	موافق	موافق	محايد	موافق	موافق	موافق	موافق
anonymous	AR	نعم	طالبة	آنثي	18-22	سعودية	سنة	متوسط	الاولي	موافق	موافق	موافق	موافق	موافق	موافق	موافق	موافق	محايد	ممتاز	مقبول	ممتاز	ممتاز	ممتاز	ممتاز	ممتاز	موافق	موافق	غير موافق	غير موافق	موافق	موافق	موافق	موافق	موافق	موافق	موافق	موافق	محايد	موافق	غير موافق	موافق	موافق	موافق	موافق بشدة	موافق بشدة	موافق	موافق	محايد	محايد
anonymous	AR	نعم	طالبة	آنثي	18-22	سعودية	سنة	متوسط	الاولي	محايد	محايد	محايد	موافق	موافق	موافق	غير موافق	غير موافق	محايد	ممتاز جدا	ممتاز جدا	ممتاز جدا	ممتاز	مقبول	ممتاز	ممتاز جدا	موافق بشدة	موافق بشدة	موافق	موافق	محايد	موافق بشدة	موافق بشدة	موافق بشدة	موافق بشدة	موافق	محايد	موافق بشدة	محايد	محايد	موافق	محايد	موافق	موافق	محايد	محايد	موافق	موافق	موافق	موافق
anonymous	AR	نعم	طالبة	آنثي	18-22	سعودية	سنة	منخفض	الاولي	غير موافق بشدة	غير موافق	غير موافق	غير موافق بشدة	غير موافق بشدة	غير موافق بشدة	محايد	غير موافق بشدة	غير موافق بشدة	مقبول نوعًا ما	غير مقبول	مقبول نوعًا ما	غير مقبول	مقبول	مقبول نوعًا ما	مقبول	محايد	محايد	غير موافق بشدة	غير موافق بشدة	محايد	محايد	غير موافق بشدة	غير موافق بشدة	غير موافق بشدة	غير موافق	غير موافق بشدة	محايد	غير موافق بشدة	غير موافق بشدة	غير موافق بشدة	غير موافق بشدة	غير موافق بشدة	غير موافق بشدة	غير موافق بشدة	غير موافق بشدة	غير موافق بشدة	غير موافق بشدة	غير موافق بشدة	غير موافق بشدة
anonymous	AR	نعم	طالبة	آنثي	18-22	غير سعودية	سنة	متوسط	الاولي	موافق	موافق	موافق	موافق	موافق	موافق	موافق	موافق	موافق	ممتاز	ممتاز	ممتاز	ممتاز	ممتاز	ممتاز	ممتاز	موافق	موافق	موافق	موافق	موافق	موافق	موافق	موافق	موافق	موافق	موافق	موافق	موافق	موافق	غير موافق	غير موافق	موافق	موافق	موافق	موافق	موافق	موافق	موافق	موافق
anonymous	AR	نعم	طالبة	آنثي	18-22	سعودية	سنة	متوسط	الاولي	محايد	محايد	غير موافق	محايد	محايد	غير موافق	محايد	غير موافق	غير موافق	ممتاز	مقبول	ممتاز	ممتاز	ممتاز	ممتاز	ممتاز	محايد	موافق	موافق	موافق	موافق	موافق	موافق	محايد	موافق	محايد	محايد	موافق	موافق	محايد	موافق	غير موافق	محايد	غير موافق	موافق	موافق	موافق	غير موافق	محايد	محايد
anonymous	AR	نعم	طالبة	آنثي	18-22	سعودية	سنة	عالي	الاولي	محايد	موافق	موافق	موافق	موافق	موافق	محايد	محايد	موافق	مقبول	مقبول	مقبول نوعًا ما	مقبول نوعًا ما	مقبول نوعًا ما	مقبول نوعًا ما	مقبول	موافق	موافق	موافق	موافق	موافق	موافق	موافق	موافق بشدة	موافق	موافق	محايد	موافق	موافق	موافق	موافق	موافق	موافق	موافق	موافق	موافق	موافق	موافق	موافق	موافق
anonymous	EN	نعم	طالبة	آنثي	18-22	سعودية	سنة	عالي	الاولي	موافق	موافق بشدة	محايد	محايد	موافق	موافق	موافق بشدة	موافق بشدة	موافق	ممتاز جدا	ممتاز جدا	ممتاز جدا	ممتاز جدا	ممتاز جدا	ممتاز جدا	مقبول	موافق بشدة	موافق بشدة	موافق بشدة	موافق بشدة	موافق بشدة	موافق بشدة	موافق بشدة	موافق بشدة	موافق بشدة	موافق بشدة	محايد	موافق بشدة	موافق بشدة	موافق بشدة	موافق بشدة	موافق بشدة	موافق بشدة	موافق بشدة	موافق	موافق	موافق بشدة	موافق بشدة	موافق بشدة	موافق بشدة
anonymous	AR	نعم	طالبة	آنثي	18-22	سعودية	سنة	متوسط	الاولي	محايد	موافق	موافق	محايد	موافق	موافق	محايد	محايد	موافق	مقبول نوعًا ما	غير مقبول	مقبول	مقبول	ممتاز	مقبول	مقبول نوعًا ما	موافق	محايد	محايد	محايد	موافق	موافق	محايد	غير موافق بشدة	محايد	محايد	محايد	محايد	موافق	غير موافق	محايد	محايد	موافق	موافق	غير موافق	موافق	موافق	محايد	محايد	محايد
anonymous	AR	نعم	طالبة	آنثي	18-22	سعودية	سنة	متوسط	الاولي	موافق	موافق	موافق بشدة	محايد	محايد	محايد	موافق	موافق بشدة	محايد	ممتاز	مقبول	ممتاز	مقبول	ممتاز	ممتاز جدا	ممتاز جدا	موافق	موافق بشدة	محايد	محايد	موافق بشدة	موافق	موافق بشدة	موافق	موافق	موافق	موافق	موافق	محايد	موافق	محايد	موافق	محايد	موافق	محايد	موافق	محايد	محايد	محايد	محايد
anonymous	EN	نعم	طالبة	آنثي	18-22	سعودية	سنة	متوسط	الاولي	محايد	موافق بشدة	موافق	موافق	موافق	موافق	محايد	محايد	موافق	ممتاز	غير مقبول	ممتاز	ممتاز	ممتاز	ممتاز	ممتاز	محايد	محايد	محايد	محايد	موافق	غير موافق	غير موافق	محايد	محايد	محايد	غير موافق بشدة	محايد	محايد	محايد	محايد	غير موافق	غير موافق	غير موافق	محايد	محايد	محايد	محايد	محايد	محايد
anonymous	EN	نعم	طالبة	آنثي	18-22	سعودية	سنة	متوسط	الاولي	موافق	محايد	موافق	محايد	محايد	محايد	غير موافق	موافق	موافق بشدة	ممتاز	ممتاز	ممتاز	ممتاز جدا	مقبول	ممتاز جدا	ممتاز جدا	موافق	موافق بشدة	محايد	محايد	موافق	موافق	غير موافق	موافق بشدة	غير موافق	محايد	محايد	موافق	موافق	موافق	موافق بشدة	موافق بشدة	محايد	موافق بشدة	موافق	موافق	موافق بشدة	موافق بشدة	محايد	موافق بشدة
anonymous	AR	نعم	طالبة	آنثي	18-22	سعودية	سنة	عالي	الاولي	محايد	محايد	غير موافق	غير موافق	غير موافق	غير موافق	غير موافق	غير موافق بشدة	غير موافق بشدة	مقبول	ممتاز	غير مقبول	مقبول نوعًا ما	مقبول	غير مقبول	غير مقبول	محايد	محايد	غير موافق بشدة	غير موافق بشدة	موافق	غير موافق بشدة	غير موافق بشدة	غير موافق بشدة	غير موافق بشدة	غير موافق بشدة	غير موافق بشدة	غير موافق	محايد	محايد	محايد	محايد	محايد	غير موافق بشدة	محايد	محايد	غير موافق	موافق بشدة	غير موافق بشدة	موافق بشدة
anonymous	AR	نعم	طالبة	آنثي	18-22	سعودية	سنة	متوسط	الاولي	غير موافق	محايد	غير موافق	غير موافق	غير موافق	غير موافق	موافق	غير موافق	غير موافق	مقبول نوعًا ما	غير مقبول	غير مقبول	مقبول	ممتاز	مقبول نوعًا ما	مقبول نوعًا ما	موافق	موافق	غير موافق	غير موافق	غير موافق بشدة	غير موافق	غير موافق بشدة	موافق	محايد	محايد	غير موافق بشدة	غير موافق	غير موافق بشدة	محايد	غير موافق بشدة	محايد	غير موافق	محايد	موافق	موافق	غير موافق	محايد	غير موافق	محايد
anonymous	AR	نعم	طالبة	آنثي	18-22	سعودية	سنة	متوسط	الاولي	محايد	موافق بشدة	موافق	محايد	غير موافق	موافق	موافق بشدة	موافق	موافق	ممتاز	ممتاز جدا	ممتاز	مقبول	ممتاز جدا	ممتاز	مقبول	موافق	موافق بشدة	موافق	موافق	موافق	موافق بشدة	موافق بشدة	موافق	موافق	محايد	محايد	موافق	محايد	محايد	محايد	محايد	موافق	موافق	موافق بشدة	موافق بشدة	محايد	موافق	محايد	محايد
anonymous	AR	نعم	طالبة	آنثي	18-22	سعودية	سنة	متوسط	الاولي	محايد	محايد	محايد	محايد	موافق	محايد	موافق	غير موافق	محايد	مقبول نوعًا ما	مقبول نوعًا ما	مقبول نوعًا ما	ممتاز	مقبول	غير مقبول	مقبول	محايد	موافق	محايد	محايد	محايد	موافق	موافق	موافق	موافق	موافق	محايد	موافق	موافق	موافق	محايد	موافق	موافق	موافق	موافق	موافق	موافق	موافق	موافق	موافق
anonymous	AR	نعم	طالبة	آنثي	18-22	سعودية	سنة	متوسط	الاولي	محايد	موافق	محايد	موافق	موافق	موافق	موافق بشدة	موافق	موافق	ممتاز جدا	ممتاز جدا	ممتاز	ممتاز	ممتاز	ممتاز	غير مقبول	موافق بشدة	موافق بشدة	محايد	محايد	غير موافق	محايد	موافق	غير موافق	غير موافق	موافق	موافق بشدة	موافق	موافق بشدة	موافق	موافق بشدة	غير موافق	موافق	موافق	موافق بشدة	موافق بشدة	موافق	موافق	موافق	موافق بشدة
anonymous	EN	نعم	طالبة	آنثي	18-22	سعودية	سنة	عالي	الاولي	موافق	موافق	موافق	موافق	محايد	محايد	محايد	محايد	محايد	مقبول	ممتاز	ممتاز	ممتاز	ممتاز	ممتاز	ممتاز	موافق	موافق	محايد	محايد	محايد	موافق	موافق	موافق	موافق	موافق	موافق	موافق	موافق	موافق	موافق	موافق	موافق	موافق	محايد	موافق	محايد	موافق	موافق	موافق
anonymous	EN	نعم	طالبة	آنثي	18-22	سعودية	سنة	متوسط	الاولي	موافق	موافق	موافق	محايد	محايد	محايد	موافق	محايد	محايد	ممتاز	مقبول	ممتاز	ممتاز جدا	ممتاز	ممتاز	ممتاز	موافق	موافق	موافق	موافق	موافق بشدة	محايد	محايد	موافق	محايد	موافق	موافق	موافق	محايد	موافق	محايد	موافق	محايد	موافق	موافق	محايد	محايد	موافق	محايد	موافق
anonymous	AR	نعم	طالبة	آنثي	18-22	سعودية	سنة	متوسط	الاولي	موافق	موافق	موافق	موافق	محايد	محايد	موافق	محايد	محايد	ممتاز	ممتاز	ممتاز	ممتاز	ممتاز	ممتاز	ممتاز	موافق	موافق	موافق	موافق	موافق	موافق	موافق	موافق	موافق	موافق	محايد	موافق	محايد	محايد	محايد	محايد	موافق	موافق	موافق	موافق	موافق	موافق	محايد	محايد
anonymous	EN	نعم	طالبة	آنثي	18-22	سعودية	سنة	متوسط	الاولي	موافق	موافق	موافق	موافق	محايد	موافق	موافق بشدة	محايد	غير موافق	ممتاز	مقبول نوعًا ما	ممتاز	ممتاز	ممتاز	ممتاز جدا	ممتاز جدا	موافق	موافق	محايد	محايد	محايد	موافق	موافق	موافق	موافق	موافق بشدة	غير موافق	موافق	موافق	موافق	موافق	موافق	موافق	غير موافق	غير موافق بشدة	غير موافق بشدة	موافق	موافق	موافق	موافق
anonymous	EN	نعم	طالبة	آنثي	18-22	سعودية	سنة	عالي	الاولي	موافق	محايد	موافق	موافق	غير موافق بشدة	غير موافق	موافق	غير موافق	غير موافق	مقبول نوعًا ما	مقبول نوعًا ما	مقبول	ممتاز	مقبول	مقبول	مقبول	موافق	موافق	محايد	محايد	محايد	غير موافق	غير موافق	غير موافق	غير موافق	غير موافق	موافق	موافق	محايد	محايد	موافق	غير موافق	موافق	غير موافق بشدة	محايد	غير موافق	موافق	موافق بشدة	محايد	موافق بشدة
anonymous	EN	نعم	طالبة	آنثي	18-22	سعودية	سنة	منخفض	الاولي	غير موافق بشدة	غير موافق بشدة	غير موافق بشدة	غير موافق بشدة	غير موافق بشدة	غير موافق بشدة	غير موافق بشدة	غير موافق بشدة	غير موافق بشدة	ممتاز	ممتاز	ممتاز	ممتاز	ممتاز	ممتاز	ممتاز	موافق	موافق	موافق	موافق	موافق	موافق	موافق	موافق	موافق	موافق	موافق	موافق	موافق	موافق	موافق	موافق	موافق	موافق	موافق	موافق	موافق	موافق	موافق	موافق
anonymous	EN	نعم	طالبة	آنثي	18-22	سعودية	سنة	متوسط	الثانية	موافق	موافق	محايد	موافق بشدة	موافق بشدة	موافق بشدة	موافق بشدة	موافق بشدة	موافق بشدة	ممتاز	مقبول نوعًا ما	ممتاز	ممتاز	ممتاز جدا	ممتاز جدا	ممتاز جدا	موافق بشدة	موافق بشدة	موافق بشدة	موافق بشدة	موافق بشدة	موافق بشدة	موافق بشدة	موافق	موافق	موافق	موافق	موافق بشدة	موافق بشدة	موافق بشدة	موافق بشدة	موافق بشدة	موافق بشدة	موافق بشدة	موافق بشدة	موافق بشدة	موافق بشدة	موافق بشدة	موافق بشدة	موافق بشدة
anonymous	AR	نعم	طالبة	آنثي	18-22	سعودية	سنة	متوسط	الاولي	محايد	محايد	موافق	محايد	محايد	محايد	موافق بشدة	محايد	محايد	ممتاز	مقبول	مقبول	ممتاز	ممتاز	ممتاز	مقبول	موافق	موافق	محايد	محايد	موافق	موافق	محايد	موافق	محايد	موافق	موافق	موافق	محايد	محايد	موافق	محايد	محايد	محايد	محايد	محايد	موافق	موافق	محايد	محايد
anonymous	AR	نعم	طالبة	آنثي	18-22	سعودية	سنة	متوسط	الاولي	موافق	موافق	موافق	موافق	موافق	موافق	محايد	محايد	موافق	مقبول	مقبول	مقبول	مقبول	مقبول	ممتاز	ممتاز	غير موافق	موافق	محايد	محايد	موافق	موافق	موافق	محايد	محايد	موافق	موافق	موافق	موافق	موافق	موافق	محايد	محايد	محايد	موافق بشدة	موافق بشدة	موافق	موافق	موافق	موافق
anonymous	EN	نعم	طالبة	آنثي	23-27	سعودية	سنة	منخفض	الاولي	محايد	موافق بشدة	موافق بشدة	محايد	محايد	محايد	موافق بشدة	موافق	محايد	ممتاز	ممتاز جدا	مقبول	ممتاز جدا	ممتاز جدا	ممتاز جدا	ممتاز جدا	موافق بشدة	موافق بشدة	موافق بشدة	موافق بشدة	موافق بشدة	موافق بشدة	موافق بشدة	موافق بشدة	موافق بشدة	موافق بشدة	غير موافق بشدة	محايد	محايد	موافق بشدة	غير موافق	موافق بشدة	محايد	موافق	محايد	محايد	موافق	موافق	محايد	محايد
anonymous	AR	نعم	طالبة	آنثي	18-22	سعودية	سنة	متوسط	الاولي	موافق بشدة	موافق بشدة	محايد	موافق	موافق	موافق بشدة	موافق	محايد	محايد	ممتاز جدا	مقبول نوعًا ما	ممتاز جدا	ممتاز	ممتاز جدا	ممتاز جدا	ممتاز جدا	موافق بشدة	موافق	محايد	محايد	موافق	غير موافق	محايد	محايد	محايد	موافق بشدة	موافق بشدة	موافق بشدة	محايد	محايد	محايد	محايد	موافق	موافق	موافق	موافق	موافق	موافق	موافق	موافق
anonymous	EN	نعم	طالبة	آنثي	18-22	سعودية	سنة	عالي	الاولي	موافق	موافق	غير موافق	محايد	محايد	موافق	موافق	محايد	موافق	مقبول	مقبول	مقبول	ممتاز	مقبول	ممتاز	ممتاز	موافق	محايد	محايد	محايد	موافق	موافق	محايد	موافق	محايد	موافق	محايد	محايد	محايد	موافق	محايد	موافق	محايد	موافق	محايد	موافق	محايد	موافق	محايد	موافق
anonymous	AR	نعم	طالبة	آنثي	18-22	سعودية	سنة	متوسط	الاولي	موافق	موافق	موافق	موافق	موافق	موافق	محايد	محايد	محايد	ممتاز	ممتاز	ممتاز	ممتاز	ممتاز	مقبول	ممتاز	موافق	موافق	موافق	موافق	غير موافق	موافق	موافق	موافق	موافق	موافق	غير موافق	موافق	غير موافق	موافق بشدة	غير موافق	موافق بشدة	غير موافق	موافق بشدة	غير موافق	موافق	غير موافق	موافق بشدة	غير موافق	موافق بشدة
anonymous	EN	نعم	طالبة	آنثي	18-22	سعودية	سنة	متوسط	الثانية	محايد	محايد	محايد	محايد	محايد	محايد	محايد	محايد	محايد	ممتاز	مقبول	ممتاز	ممتاز	ممتاز	ممتاز	ممتاز	محايد	محايد	محايد	محايد	محايد	محايد	محايد	محايد	محايد	محايد	محايد	موافق	موافق	محايد	محايد	محايد	محايد	محايد	محايد	محايد	محايد	محايد	محايد	محايد
anonymous	EN	نعم	طالبة	آنثي	18-22	سعودية	سنة	متوسط	الاولي	موافق	موافق	موافق بشدة	موافق	موافق	محايد	موافق	محايد	محايد	ممتاز	مقبول نوعًا ما	مقبول نوعًا ما	مقبول	مقبول	مقبول	مقبول	موافق	موافق	محايد	محايد	غير موافق	محايد	محايد	موافق	محايد	غير موافق بشدة	موافق	موافق	موافق	محايد	محايد	محايد	محايد	موافق	موافق	موافق	موافق	موافق	موافق	موافق
anonymous	AR	نعم	طالبة	آنثي	18-22	سعودية	سنة	متوسط	الاولي	موافق	موافق	موافق	موافق	موافق	موافق	موافق	موافق	موافق	ممتاز	مقبول	ممتاز	ممتاز	ممتاز	ممتاز جدا	ممتاز	موافق	موافق بشدة	موافق	موافق	موافق	موافق	محايد	موافق	موافق	موافق	موافق	موافق	موافق	موافق	موافق	موافق	موافق	موافق	موافق	موافق	موافق	موافق	موافق	موافق
anonymous	AR	نعم	طالبة	آنثي	18-22	سعودية	سنة	متوسط	الاولي	محايد	محايد	غير موافق	موافق	غير موافق	محايد	موافق بشدة	موافق	محايد	ممتاز جدا	ممتاز	ممتاز جدا	ممتاز	ممتاز	ممتاز	ممتاز	محايد	موافق	محايد	محايد	غير موافق	محايد	محايد	محايد	غير موافق	موافق بشدة	غير موافق بشدة	موافق	محايد	غير موافق	محايد	غير موافق بشدة	محايد	غير موافق بشدة	موافق	موافق	محايد	غير موافق	موافق	غير موافق
anonymous	EN	نعم	طالبة	آنثي	18-22	سعودية	سنة	متوسط	الاولي	غير موافق	غير موافق	محايد	غير موافق	محايد	موافق	محايد	غير موافق	محايد	مقبول نوعًا ما	غير مقبول	غير مقبول	مقبول نوعًا ما	مقبول	مقبول نوعًا ما	مقبول نوعًا ما	محايد	غير موافق	غير موافق	محايد	غير موافق	غير موافق	غير موافق	غير موافق	غير موافق	غير موافق بشدة	غير موافق بشدة	غير موافق بشدة	محايد	موافق بشدة	غير موافق	موافق بشدة	محايد	موافق بشدة	محايد	موافق	محايد	موافق بشدة	غير موافق بشدة	موافق
anonymous	AR	نعم	طالبة	آنثي	18-22	سعودية	سنة	متوسط	الثانية	محايد	محايد	غير موافق	محايد	غير موافق	غير موافق	موافق	محايد	غير موافق	مقبول نوعًا ما	مقبول نوعًا ما	غير مقبول	مقبول نوعًا ما	غير مقبول	غير مقبول	ممتاز	محايد	غير موافق	غير موافق بشدة	غير موافق بشدة	محايد	غير موافق بشدة	غير موافق بشدة	غير موافق بشدة	غير موافق بشدة	موافق	غير موافق بشدة	موافق	غير موافق بشدة	محايد	غير موافق بشدة	غير موافق	غير موافق بشدة	موافق	غير موافق بشدة	غير موافق	غير موافق بشدة	محايد	موافق	غير موافق
anonymous	AR	نعم	طالبة	آنثي	18-22	سعودية	سنة	متوسط	الاولي	موافق	موافق بشدة	موافق	موافق	موافق	موافق	موافق	موافق	موافق	ممتاز	مقبول	ممتاز جدا	ممتاز جدا	ممتاز	ممتاز جدا	ممتاز	موافق	موافق	محايد	محايد	موافق	موافق	موافق	موافق	موافق	موافق	موافق	موافق	موافق	موافق	موافق	موافق	موافق	موافق	موافق	موافق	موافق	موافق	موافق	موافق
anonymous	AR	نعم	طالبة	آنثي	18-22	سعودية	سنة	متوسط	الاولي	موافق	موافق بشدة	غير موافق	موافق	موافق	موافق	موافق بشدة	موافق	موافق	ممتاز	ممتاز	ممتاز جدا	ممتاز جدا	ممتاز جدا	ممتاز جدا	ممتاز جدا	موافق	موافق بشدة	موافق	موافق	موافق	موافق	موافق	موافق	موافق	موافق	موافق بشدة	موافق	موافق	موافق	موافق	موافق	موافق	موافق	موافق	موافق	موافق	موافق	موافق	موافق
anonymous	EN	نعم	طالبة	آنثي	18-22	سعودية	سنة	متوسط	الاولي	موافق بشدة	موافق بشدة	محايد	محايد	محايد	محايد	محايد	محايد	محايد	ممتاز	غير مقبول	ممتاز	ممتاز	ممتاز	ممتاز	ممتاز	موافق	موافق	موافق	موافق	موافق	موافق	موافق	موافق	موافق	موافق	موافق	موافق	موافق	موافق	موافق	موافق	موافق	موافق	موافق	موافق	موافق	موافق	موافق	موافق
anonymous	EN	نعم	طالبة	آنثي	18-22	سعودية	سنة	متوسط	الاولي	محايد	محايد	محايد	غير موافق	محايد	محايد	موافق	محايد	موافق	مقبول	ممتاز	ممتاز	ممتاز	ممتاز	ممتاز	ممتاز	موافق	موافق	محايد	محايد	موافق	موافق	محايد	محايد	محايد	محايد	موافق	موافق	محايد	محايد	محايد	محايد	محايد	محايد	محايد	محايد	محايد	محايد	محايد	محايد
anonymous	EN	نعم	طالبة	آنثي	18-22	سعودية	سنة	متوسط	الاولي	محايد	موافق	موافق	موافق	محايد	محايد	محايد	موافق	غير موافق	مقبول	مقبول نوعًا ما	ممتاز	مقبول	مقبول	غير مقبول	غير مقبول	محايد	محايد	غير موافق بشدة	غير موافق بشدة	غير موافق	غير موافق	موافق	موافق	محايد	محايد	غير موافق	محايد	محايد	غير موافق	محايد	غير موافق	محايد	غير موافق بشدة	محايد	موافق	محايد	غير موافق	محايد	محايد
anonymous	AR	نعم	طالبة	آنثي	18-22	سعودية	سنة	عالي	الاولي	غير موافق	محايد	موافق	غير موافق	غير موافق	موافق	موافق	غير موافق	محايد	ممتاز جدا	ممتاز جدا	ممتاز جدا	ممتاز	ممتاز	ممتاز	ممتاز جدا	موافق	موافق	محايد	غير موافق	موافق	موافق	موافق	موافق	موافق	موافق	موافق	محايد	موافق	موافق	موافق	موافق	موافق	موافق	غير موافق	غير موافق	محايد	محايد	موافق	موافق
anonymous	AR	نعم	طالبة	آنثي	18-22	سعودية	سنة	متوسط	الاولي	محايد	موافق بشدة	محايد	محايد	غير موافق	محايد	محايد	محايد	محايد	ممتاز جدا	مقبول نوعًا ما	ممتاز جدا	ممتاز	ممتاز جدا	ممتاز جدا	ممتاز جدا	موافق بشدة	موافق بشدة	موافق بشدة	موافق بشدة	موافق بشدة	موافق بشدة	موافق بشدة	موافق بشدة	موافق	محايد	موافق بشدة	موافق بشدة	موافق بشدة	موافق	موافق	موافق	موافق	موافق	محايد	محايد	محايد	محايد	محايد	محايد
anonymous	EN	نعم	طالبة	آنثي	18-22	سعودية	سنة	متوسط	الاولي	موافق	موافق بشدة	موافق بشدة	محايد	موافق	موافق بشدة	محايد	موافق	محايد	ممتاز جدا	ممتاز	ممتاز جدا	ممتاز جدا	ممتاز جدا	ممتاز جدا	ممتاز جدا	محايد	موافق بشدة	غير موافق	غير موافق	موافق	موافق	محايد	محايد	محايد	موافق	غير موافق	موافق	محايد	موافق	محايد	موافق	موافق	موافق	محايد	موافق	غير موافق بشدة	موافق	موافق	موافق
anonymous	AR	نعم	طالبة	آنثي	18-22	سعودية	سنة	متوسط	الاولي	موافق بشدة	موافق بشدة	موافق بشدة	موافق بشدة	موافق بشدة	موافق بشدة	موافق بشدة	موافق بشدة	موافق بشدة	ممتاز جدا	ممتاز جدا	ممتاز جدا	ممتاز جدا	ممتاز جدا	ممتاز جدا	ممتاز جدا	موافق	موافق بشدة	موافق بشدة	موافق بشدة	موافق بشدة	موافق بشدة	موافق بشدة	موافق بشدة	موافق بشدة	موافق بشدة	موافق بشدة	موافق بشدة	موافق	موافق	موافق	محايد	موافق	محايد	موافق بشدة	موافق بشدة	موافق بشدة	محايد	محايد	موافق
anonymous	EN	نعم	طالبة	آنثي	18-22	سعودية	ثلاث سنوات فآكثر	متوسط	الاولي	محايد	موافق بشدة	موافق بشدة	محايد	محايد	موافق	غير موافق بشدة	غير موافق بشدة	محايد	مقبول	مقبول	مقبول	مقبول	ممتاز جدا	مقبول	مقبول	موافق بشدة	محايد	موافق بشدة	موافق بشدة	موافق بشدة	موافق بشدة	موافق بشدة	محايد	موافق بشدة	محايد	موافق بشدة	موافق بشدة	غير موافق بشدة	غير موافق بشدة	غير موافق بشدة	غير موافق بشدة	موافق بشدة	غير موافق بشدة	محايد	غير موافق	محايد	محايد	محايد	محايد
anonymous	EN	نعم	طالبة	آنثي	18-22	سعودية	سنة	متوسط	الاولي	محايد	موافق بشدة	موافق	محايد	محايد	موافق	موافق	موافق	موافق	ممتاز	مقبول نوعًا ما	ممتاز جدا	ممتاز	مقبول	مقبول	ممتاز جدا	موافق بشدة	موافق	محايد	محايد	موافق	موافق	موافق	موافق	موافق	موافق بشدة	موافق بشدة	موافق	محايد	محايد	محايد	محايد	محايد	محايد	محايد	محايد	محايد	محايد	محايد	محايد
anonymous	EN	نعم	طالبة	آنثي	18-22	سعودية	سنة	متوسط	الاولي	موافق بشدة	موافق بشدة	موافق بشدة	موافق بشدة	موافق بشدة	موافق بشدة	موافق بشدة	موافق بشدة	موافق بشدة	ممتاز جدا	مقبول	ممتاز جدا	ممتاز جدا	ممتاز جدا	ممتاز	ممتاز جدا	موافق بشدة	موافق بشدة	موافق	موافق	محايد	موافق	موافق	موافق	موافق بشدة	موافق بشدة	محايد	محايد	غير موافق	محايد	محايد	محايد	محايد	محايد	موافق بشدة	موافق بشدة	محايد	محايد	موافق	موافق
anonymous	AR	نعم	طالبة	آنثي	18-22	سعودية	سنة	متوسط	الاولي	موافق بشدة	موافق بشدة	موافق بشدة	موافق بشدة	موافق بشدة	موافق بشدة	موافق بشدة	موافق بشدة	موافق بشدة	ممتاز	مقبول	ممتاز جدا	ممتاز جدا	ممتاز جدا	ممتاز جدا	ممتاز جدا	موافق بشدة	موافق بشدة	محايد	محايد	موافق بشدة	موافق بشدة	موافق بشدة	موافق	موافق	موافق	موافق بشدة	موافق بشدة	محايد	موافق	محايد	موافق	موافق بشدة	موافق بشدة	محايد	موافق بشدة	محايد	موافق بشدة	محايد	موافق بشدة
anonymous	EN	نعم	طالبة	آنثي	18-22	سعودية	سنة	متوسط	الاولي	محايد	موافق	موافق	موافق	محايد	محايد	موافق بشدة	غير موافق	محايد	ممتاز جدا	ممتاز	ممتاز جدا	ممتاز جدا	ممتاز	ممتاز جدا	ممتاز جدا	موافق بشدة	موافق بشدة	موافق	موافق	موافق بشدة	موافق بشدة	محايد	موافق بشدة	موافق	موافق بشدة	موافق بشدة	موافق بشدة	محايد	موافق	غير موافق	موافق	محايد	محايد	موافق	موافق	موافق	موافق	محايد	موافق
anonymous	AR	نعم	طالبة	آنثي	18-22	سعودية	سنة	عالي	الاولي	موافق	موافق بشدة	موافق بشدة	محايد	غير موافق	موافق	موافق بشدة	محايد	موافق	مقبول	ممتاز جدا	ممتاز جدا	ممتاز	ممتاز جدا	ممتاز جدا	ممتاز جدا	موافق بشدة	موافق	محايد	محايد	موافق	غير موافق	موافق بشدة	موافق بشدة	موافق بشدة	موافق	غير موافق	غير موافق	غير موافق	محايد	موافق	غير موافق	محايد	محايد	موافق بشدة	محايد	موافق	موافق	موافق	موافق
anonymous	EN	نعم	طالبة	آنثي	18-22	سعودية	سنة	متوسط	الاولي	موافق	موافق	محايد	محايد	غير موافق	موافق	موافق بشدة	موافق	موافق بشدة	مقبول	ممتاز	ممتاز جدا	مقبول	ممتاز جدا	ممتاز	ممتاز	موافق بشدة	موافق	موافق	موافق	موافق بشدة	موافق	موافق بشدة	موافق	محايد	محايد	غير موافق	محايد	غير موافق	غير موافق	محايد	موافق	موافق	موافق	موافق بشدة	موافق بشدة	موافق	موافق بشدة	محايد	محايد
anonymous	EN	نعم	طالبة	آنثي	18-22	سعودية	سنة	متوسط	الاولي	موافق	موافق بشدة	موافق	موافق	موافق	موافق بشدة	محايد	محايد	محايد	ممتاز جدا	مقبول نوعًا ما	ممتاز	ممتاز	ممتاز	ممتاز	ممتاز	موافق بشدة	موافق بشدة	محايد	محايد	موافق	موافق	موافق	محايد	موافق	موافق	غير موافق	موافق	غير موافق	محايد	غير موافق	غير موافق	موافق	موافق	موافق	موافق	محايد	محايد	محايد	محايد
anonymous	AR	نعم	طالبة	آنثي	18-22	سعودية	سنة	عالي	الاولي	موافق	موافق	موافق	موافق	موافق	موافق	موافق بشدة	موافق بشدة	موافق بشدة	ممتاز جدا	ممتاز جدا	ممتاز	ممتاز	ممتاز جدا	ممتاز جدا	ممتاز جدا	موافق بشدة	موافق بشدة	موافق بشدة	موافق بشدة	موافق بشدة	موافق	موافق بشدة	موافق بشدة	موافق بشدة	موافق بشدة	موافق بشدة	موافق بشدة	موافق بشدة	موافق بشدة	موافق بشدة	موافق بشدة	موافق	موافق بشدة	موافق بشدة	موافق بشدة	موافق بشدة	موافق بشدة	موافق بشدة	موافق بشدة
anonymous	EN	نعم	طالبة	آنثي	18-22	سعودية	سنة	متوسط	الاولي	غير موافق	غير موافق	غير موافق	موافق	غير موافق بشدة	محايد	موافق	غير موافق	موافق	ممتاز	ممتاز	ممتاز جدا	ممتاز	ممتاز جدا	مقبول	ممتاز جدا	موافق	موافق	محايد	محايد	موافق	محايد	محايد	غير موافق	محايد	موافق	محايد	موافق	محايد	موافق	محايد	غير موافق	موافق	غير موافق بشدة	موافق	موافق	محايد	محايد	موافق	موافق
anonymous	AR	نعم	طالبة	آنثي	18-22	سعودية	سنة	متوسط	الاولي	موافق	موافق	موافق	محايد	موافق	محايد	موافق	موافق	موافق	ممتاز	ممتاز	ممتاز	ممتاز	ممتاز	مقبول	ممتاز	موافق	موافق	موافق	موافق	موافق بشدة	موافق	موافق	موافق	موافق	موافق	موافق بشدة	موافق بشدة	موافق	موافق	موافق	موافق	موافق بشدة	غير موافق	محايد	محايد	موافق	موافق	موافق	موافق
anonymous	AR	نعم	طالبة	آنثي	18-22	سعودية	سنة	عالي	الاولي	موافق	محايد	موافق	محايد	محايد	موافق	موافق بشدة	موافق	موافق	مقبول	مقبول	ممتاز جدا	ممتاز	ممتاز	ممتاز	مقبول	موافق	موافق	موافق بشدة	موافق	موافق	موافق بشدة	موافق بشدة	محايد	موافق	موافق	موافق	موافق	موافق بشدة	موافق	موافق	موافق	موافق	موافق	موافق	موافق	موافق	موافق	موافق	موافق
anonymous	EN	نعم	طالبة	آنثي	18-22	سعودية	سنة	متوسط	الاولي	محايد	موافق	محايد	موافق	موافق	موافق	موافق	موافق	محايد	ممتاز	ممتاز	ممتاز	ممتاز	مقبول	مقبول نوعًا ما	مقبول	محايد	موافق	محايد	محايد	موافق بشدة	موافق	موافق	موافق	محايد	محايد	موافق	موافق	محايد	موافق	محايد	محايد	موافق	موافق	موافق	موافق	محايد	موافق	محايد	موافق
anonymous	AR	نعم	طالبة	آنثي	18-22	سعودية	سنة	متوسط	الاولي	محايد	محايد	غير موافق	غير موافق بشدة	محايد	غير موافق بشدة	غير موافق	محايد	غير موافق بشدة	ممتاز	مقبول	ممتاز جدا	ممتاز جدا	ممتاز	ممتاز	ممتاز	محايد	محايد	محايد	محايد	محايد	موافق	محايد	محايد	محايد	محايد	محايد	محايد	محايد	محايد	محايد	محايد	محايد	محايد	محايد	محايد	محايد	محايد	محايد	محايد
anonymous	AR	نعم	طالبة	آنثي	18-22	سعودية	سنة	متوسط	الاولي	محايد	موافق	موافق	محايد	محايد	موافق	موافق	موافق	غير موافق	ممتاز	مقبول	ممتاز	ممتاز	ممتاز	مقبول نوعًا ما	ممتاز	موافق	موافق	محايد	محايد	موافق	موافق	محايد	محايد	محايد	موافق	موافق	موافق	محايد	موافق	محايد	موافق	محايد	غير موافق	محايد	موافق	محايد	موافق	محايد	موافق
anonymous	AR	نعم	طالبة	آنثي	18-22	سعودية	سنة	متوسط	الاولي	موافق	موافق بشدة	محايد	موافق بشدة	موافق	موافق بشدة	موافق بشدة	موافق بشدة	موافق	ممتاز جدا	ممتاز جدا	ممتاز جدا	مقبول	ممتاز	ممتاز جدا	ممتاز جدا	موافق بشدة	موافق بشدة	محايد	محايد	موافق بشدة	موافق بشدة	محايد	موافق بشدة	محايد	موافق بشدة	موافق بشدة	موافق بشدة	موافق	موافق	موافق	موافق	موافق	موافق	موافق	موافق	موافق	موافق	موافق	موافق
anonymous	AR	نعم	طالبة	آنثي	18-22	سعودية	سنة	متوسط	الاولي	محايد	موافق	موافق	محايد	محايد	محايد	غير موافق	غير موافق	موافق	مقبول نوعًا ما	غير مقبول	مقبول	مقبول	مقبول	مقبول	مقبول نوعًا ما	موافق	موافق	موافق	موافق	محايد	موافق	موافق	موافق	محايد	غير موافق	محايد	محايد	محايد	موافق	موافق	موافق	محايد	محايد	موافق بشدة	موافق بشدة	موافق	موافق	موافق	موافق
anonymous	AR	نعم	طالبة	آنثي	18-22	سعودية	سنة	متوسط	الاولي	موافق	موافق	موافق	محايد	محايد	محايد	موافق	موافق	محايد	مقبول	مقبول نوعًا ما	ممتاز	ممتاز	ممتاز	ممتاز	ممتاز جدا	محايد	موافق	موافق	موافق	غير موافق	محايد	غير موافق	موافق	غير موافق	موافق	موافق	موافق	موافق	محايد	غير موافق	غير موافق	غير موافق	غير موافق بشدة	موافق	موافق	موافق	محايد	غير موافق	غير موافق
anonymous	AR	نعم	طالبة	آنثي	18-22	سعودية	سنة	متوسط	الاولي	موافق	موافق	موافق	محايد	موافق	موافق	غير موافق بشدة	موافق	موافق	مقبول نوعًا ما	غير مقبول	مقبول نوعًا ما	مقبول	مقبول	مقبول	مقبول	موافق	موافق	غير موافق	غير موافق	محايد	غير موافق	غير موافق	موافق	موافق	موافق	موافق	موافق	موافق	غير موافق	موافق	غير موافق	موافق	محايد	موافق	موافق	موافق	موافق	موافق	موافق
anonymous	EN	نعم	طالبة	آنثي	18-22	سعودية	سنة	متوسط	الاولي	موافق	موافق بشدة	موافق	غير موافق	موافق	موافق	غير موافق بشدة	موافق	موافق	مقبول	ممتاز	ممتاز	ممتاز	مقبول	مقبول	مقبول	موافق	موافق	محايد	محايد	موافق	موافق	غير موافق	موافق	محايد	موافق	محايد	موافق	موافق	غير موافق	محايد	غير موافق	موافق	موافق	محايد	موافق	موافق	موافق	محايد	محايد
anonymous	EN	نعم	طالبة	آنثي	18-22	سعودية	سنة	متوسط	الاولي	محايد	محايد	غير موافق	محايد	غير موافق	موافق	غير موافق بشدة	غير موافق	موافق	ممتاز	مقبول	مقبول نوعًا ما	مقبول	مقبول	مقبول	ممتاز	موافق	موافق	غير موافق	غير موافق	محايد	موافق	محايد	موافق	موافق	موافق	موافق	محايد	محايد	محايد	محايد	محايد	محايد	محايد	محايد	محايد	محايد	محايد	محايد	محايد
anonymous	AR	نعم	طالبة	آنثي	18-22	سعودية	سنة	متوسط	الاولي	موافق بشدة	موافق بشدة	محايد	موافق	موافق	موافق بشدة	محايد	غير موافق	موافق	ممتاز جدا	مقبول نوعًا ما	ممتاز جدا	ممتاز جدا	ممتاز	ممتاز جدا	ممتاز	موافق بشدة	موافق بشدة	محايد	محايد	موافق بشدة	محايد	موافق	موافق بشدة	موافق بشدة	موافق	غير موافق	موافق بشدة	غير موافق	موافق بشدة	غير موافق	موافق بشدة	غير موافق	موافق	موافق	غير موافق	محايد	موافق بشدة	محايد	موافق
anonymous	AR	نعم	طالبة	آنثي	18-22	سعودية	سنة	متوسط	الاولي	محايد	موافق	موافق	موافق	موافق	موافق	موافق	موافق	موافق	ممتاز	مقبول نوعًا ما	ممتاز	ممتاز	ممتاز	ممتاز	ممتاز	موافق	موافق	محايد	محايد	موافق	موافق	موافق	موافق	موافق	موافق	موافق	موافق	موافق	موافق	محايد	محايد	محايد	محايد	محايد	محايد	محايد	محايد	محايد	محايد
anonymous	AR	نعم	طالبة	آنثي	18-22	سعودية	سنة	متوسط	الاولي	موافق	موافق بشدة	محايد	محايد	غير موافق	موافق	موافق بشدة	موافق	محايد	ممتاز	ممتاز جدا	ممتاز	ممتاز جدا	ممتاز جدا	ممتاز جدا	ممتاز	موافق بشدة	موافق	محايد	محايد	موافق	موافق بشدة	محايد	موافق	محايد	موافق بشدة	محايد	موافق بشدة	محايد	موافق	موافق بشدة	موافق بشدة	محايد	موافق بشدة	موافق	موافق	محايد	موافق	محايد	موافق بشدة
anonymous	AR	نعم	طالبة	آنثي	18-22	سعودية	سنتين	متوسط	الثانية	موافق	موافق	محايد	محايد	موافق	موافق	موافق	موافق	محايد	مقبول	ممتاز	ممتاز	ممتاز	ممتاز	ممتاز	ممتاز جدا	موافق	موافق	موافق	موافق	موافق	موافق	موافق	موافق	موافق	موافق	موافق	موافق	موافق	محايد	محايد	محايد	موافق	موافق	موافق	موافق	موافق	موافق	موافق	موافق
anonymous	AR	نعم	طالبة	آنثي	18-22	سعودية	ثلاث سنوات فآكثر	متوسط	الرابعة	موافق	موافق	موافق	موافق	موافق	موافق بشدة	موافق بشدة	موافق بشدة	موافق بشدة	ممتاز جدا	ممتاز	ممتاز جدا	ممتاز جدا	ممتاز جدا	ممتاز جدا	ممتاز جدا	موافق بشدة	موافق بشدة	موافق بشدة	موافق بشدة	موافق بشدة	موافق بشدة	موافق بشدة	موافق	موافق	موافق	موافق بشدة	موافق بشدة	موافق بشدة	موافق بشدة	موافق بشدة	موافق بشدة	موافق بشدة	موافق بشدة	موافق بشدة	موافق بشدة	موافق بشدة	موافق بشدة	موافق بشدة	موافق بشدة
anonymous	EN	نعم	طالبة	آنثي	18-22	سعودية	ثلاث سنوات فآكثر	متوسط	الرابعة	موافق	موافق	موافق	غير موافق	غير موافق	غير موافق	موافق	غير موافق	غير موافق	ممتاز	مقبول	ممتاز	مقبول	ممتاز جدا	ممتاز جدا	ممتاز	موافق	موافق	غير موافق بشدة	غير موافق بشدة	موافق	موافق	موافق	غير موافق	غير موافق	غير موافق	موافق	غير موافق	موافق	موافق	موافق	موافق	محايد	موافق	موافق	موافق	موافق	موافق	موافق	موافق
anonymous	EN	نعم	طالبة	آنثي	18-22	سعودية	سنتين	متوسط	الثالثة	محايد	غير موافق	محايد	غير موافق	غير موافق	محايد	غير موافق	غير موافق	غير موافق	مقبول نوعًا ما	مقبول	ممتاز	ممتاز	ممتاز	ممتاز	مقبول	موافق	موافق	غير موافق	غير موافق	موافق	موافق	محايد	غير موافق بشدة	محايد	موافق	موافق	موافق	موافق	موافق	غير موافق	محايد	موافق	موافق	موافق	موافق	محايد	محايد	موافق	موافق
anonymous	AR	نعم	طالبة	آنثي	18-22	سعودية	ثلاث سنوات فآكثر	متوسط	الرابعة	محايد	موافق	محايد	موافق	محايد	موافق	غير موافق	محايد	موافق	مقبول	مقبول	ممتاز	مقبول	مقبول نوعًا ما	مقبول	غير مقبول	محايد	موافق	موافق	موافق	موافق	غير موافق	محايد	غير موافق	محايد	محايد	موافق	موافق	موافق	غير موافق	موافق	موافق	موافق	موافق	موافق	موافق	موافق	موافق	موافق	موافق
anonymous	AR	نعم	طالبة	آنثي	18-22	سعودية	ثلاث سنوات فآكثر	متوسط	الرابعة	محايد	موافق	موافق	موافق	موافق	موافق	محايد	موافق	غير موافق	ممتاز	مقبول نوعًا ما	مقبول	ممتاز	ممتاز	ممتاز	مقبول	موافق	موافق	غير موافق بشدة	غير موافق	موافق	موافق	غير موافق	محايد	محايد	محايد	محايد	موافق	موافق	محايد	موافق	موافق	موافق	محايد	غير موافق	موافق	موافق	موافق	موافق	موافق
anonymous	EN	نعم	طالبة	آنثي	23-27	سعودية	ثلاث سنوات فآكثر	متوسط	الرابعة	موافق	موافق	موافق	موافق	موافق	موافق	محايد	موافق	موافق	ممتاز	مقبول نوعًا ما	ممتاز	ممتاز	ممتاز	ممتاز	ممتاز	موافق	موافق	محايد	محايد	موافق	موافق	موافق	محايد	محايد	محايد	موافق	موافق	موافق	موافق	موافق	موافق	موافق	موافق	موافق	موافق	موافق	موافق	موافق	موافق
anonymous	EN	نعم	طالبة	آنثي	18-22	سعودية	ثلاث سنوات فآكثر	متوسط	الرابعة	موافق	موافق	موافق	موافق	موافق	موافق	غير موافق	موافق	موافق	مقبول نوعًا ما	مقبول	ممتاز	ممتاز	ممتاز	ممتاز	ممتاز	موافق	موافق	موافق	موافق	موافق	موافق	موافق	موافق	موافق	موافق	محايد	موافق	موافق	موافق	موافق	موافق	موافق	موافق	موافق	موافق	موافق	موافق	موافق	موافق
anonymous	AR	نعم	طالبة	آنثي	18-22	سعودية	ثلاث سنوات فآكثر	متوسط	الرابعة	موافق	محايد	موافق	محايد	موافق	محايد	موافق	محايد	غير موافق بشدة	ممتاز	مقبول	ممتاز	ممتاز	غير مقبول	مقبول	مقبول	موافق	موافق	غير موافق بشدة	غير موافق بشدة	موافق	موافق	غير موافق بشدة	غير موافق بشدة	غير موافق	غير موافق بشدة	موافق	موافق	موافق	غير موافق	غير موافق	محايد	موافق	موافق	موافق	غير موافق بشدة	محايد	موافق	موافق	موافق
anonymous	AR	نعم	طالبة	آنثي	18-22	سعودية	ثلاث سنوات فآكثر	متوسط	الرابعة	موافق	محايد	موافق	محايد	موافق	موافق	غير موافق	موافق	محايد	ممتاز	مقبول	ممتاز جدا	ممتاز	ممتاز	ممتاز	ممتاز	موافق	موافق بشدة	غير موافق بشدة	غير موافق بشدة	موافق	موافق	محايد	موافق	محايد	موافق	محايد	موافق	موافق	موافق	محايد	محايد	موافق	موافق	موافق بشدة	موافق بشدة	موافق	موافق	محايد	موافق
anonymous	AR	نعم	طالبة	آنثي	23-27	سعودية	ثلاث سنوات فآكثر	متوسط	الرابعة	موافق	محايد	موافق بشدة	محايد	موافق	موافق	غير موافق بشدة	موافق	محايد	ممتاز	ممتاز	ممتاز جدا	ممتاز	مقبول	ممتاز	مقبول نوعًا ما	غير موافق	موافق	غير موافق بشدة	غير موافق بشدة	غير موافق	محايد	موافق	غير موافق	غير موافق	غير موافق	موافق	محايد	موافق	موافق	موافق	غير موافق	موافق	موافق	موافق	موافق بشدة	موافق	موافق	موافق	موافق
anonymous	EN	نعم	طالبة	آنثي	18-22	سعودية	ثلاث سنوات فآكثر	متوسط	الثالثة	موافق	موافق بشدة	موافق	محايد	موافق	موافق	موافق بشدة	محايد	موافق بشدة	ممتاز جدا	مقبول نوعًا ما	ممتاز جدا	ممتاز جدا	ممتاز جدا	ممتاز جدا	مقبول	موافق بشدة	موافق بشدة	غير موافق	غير موافق	موافق بشدة	موافق بشدة	موافق بشدة	موافق	موافق بشدة	موافق	محايد	موافق بشدة	غير موافق	محايد	غير موافق	موافق	محايد	موافق	موافق	موافق بشدة	محايد	موافق	محايد	موافق
anonymous	EN	نعم	طالبة	آنثي	18-22	سعودية	ثلاث سنوات فآكثر	متوسط	الرابعة	موافق	موافق	موافق بشدة	محايد	موافق بشدة	موافق بشدة	موافق بشدة	موافق بشدة	موافق	ممتاز جدا	ممتاز جدا	ممتاز جدا	ممتاز جدا	ممتاز جدا	ممتاز جدا	ممتاز جدا	موافق بشدة	موافق بشدة	غير موافق	غير موافق	موافق بشدة	موافق بشدة	محايد	محايد	غير موافق بشدة	موافق بشدة	موافق بشدة	موافق بشدة	محايد	موافق	موافق	موافق	موافق	موافق	محايد	موافق	موافق بشدة	موافق بشدة	موافق بشدة	محايد
anonymous	AR	نعم	طالبة	آنثي	18-22	سعودية	ثلاث سنوات فآكثر	متوسط	الرابعة	موافق	موافق	موافق	موافق	موافق	محايد	محايد	محايد	محايد	ممتاز جدا	مقبول نوعًا ما	مقبول	ممتاز جدا	ممتاز	ممتاز	ممتاز	موافق	موافق	محايد	محايد	موافق	موافق	محايد	غير موافق	محايد	غير موافق	موافق	موافق	محايد	محايد	موافق	محايد	موافق	موافق	موافق	موافق	موافق	موافق	موافق	موافق
anonymous	AR	نعم	طالبة	آنثي	18-22	سعودية	ثلاث سنوات فآكثر	متوسط	الرابعة	غير موافق	موافق	محايد	موافق	غير موافق	غير موافق بشدة	غير موافق	محايد	محايد	مقبول نوعًا ما	غير مقبول	غير مقبول	مقبول	غير مقبول	مقبول	مقبول نوعًا ما	موافق	موافق	غير موافق	غير موافق	موافق	موافق	محايد	غير موافق	غير موافق	محايد	غير موافق	موافق	محايد	محايد	غير موافق	غير موافق	غير موافق	محايد	غير موافق	محايد	موافق	موافق	موافق	موافق
anonymous	EN	نعم	طالبة	آنثي	18-22	سعودية	ثلاث سنوات فآكثر	متوسط	الرابعة	موافق	موافق	موافق	موافق	موافق	موافق	موافق	محايد	موافق	مقبول	مقبول نوعًا ما	مقبول	مقبول	مقبول	مقبول	مقبول	موافق	موافق	غير موافق بشدة	غير موافق بشدة	محايد	موافق	محايد	غير موافق	غير موافق	غير موافق	غير موافق	محايد	غير موافق	موافق	غير موافق	محايد	محايد	غير موافق	محايد	محايد	موافق	موافق	موافق	موافق
anonymous	EN	نعم	عضو هيية تعليمية	آنثي	33 and above	غير سعودية	ثلاث سنوات فآكثر	متوسط		موافق	موافق	موافق	موافق	موافق	موافق	موافق بشدة	موافق	موافق	ممتاز	مقبول	ممتاز	ممتاز	ممتاز	ممتاز	ممتاز	موافق	موافق	غير موافق	غير موافق	موافق	موافق	موافق	موافق	موافق	موافق	موافق	موافق	موافق	موافق	موافق	موافق	موافق	موافق	موافق	موافق	موافق	موافق	موافق	موافق
anonymous	AR	نعم	طالبة	آنثي	23-27	سعودية	ثلاث سنوات فآكثر	متوسط	الرابعة	محايد	محايد	غير موافق	محايد	محايد	محايد	موافق	محايد	محايد	مقبول نوعًا ما	ممتاز	مقبول	مقبول نوعًا ما	ممتاز	مقبول	مقبول نوعًا ما	موافق	غير موافق	غير موافق بشدة	غير موافق	محايد	محايد	محايد	غير موافق	غير موافق	غير موافق	غير موافق	محايد	محايد	غير موافق	محايد	موافق	محايد	موافق	غير موافق	موافق	موافق	موافق	موافق	موافق
anonymous	EN	نعم	طالبة	آنثي	18-22	سعودية	ثلاث سنوات فآكثر	متوسط	الرابعة	موافق	موافق	موافق	محايد	محايد	موافق	موافق	غير موافق	موافق	ممتاز	ممتاز	ممتاز	ممتاز	ممتاز	ممتاز	مقبول	موافق	موافق	موافق	موافق	موافق	محايد	محايد	محايد	محايد	محايد	محايد	محايد	موافق	موافق	موافق	موافق	موافق	موافق	موافق	موافق	موافق	موافق	موافق	محايد
anonymous	AR	نعم	طالبة	آنثي	23-27	سعودية	ثلاث سنوات فآكثر	متوسط	الرابعة	موافق	موافق بشدة	موافق	موافق	موافق	موافق	موافق بشدة	موافق	موافق	ممتاز	ممتاز	ممتاز جدا	ممتاز جدا	ممتاز	ممتاز	ممتاز جدا	موافق	موافق	موافق	موافق	موافق بشدة	موافق بشدة	موافق بشدة	موافق	موافق	موافق	موافق	موافق	موافق	موافق	موافق	موافق	موافق	محايد	موافق بشدة	موافق بشدة	موافق	موافق	موافق	موافق
anonymous	AR	نعم	طالبة	آنثي	18-22	سعودية	ثلاث سنوات فآكثر	متوسط	الثالثة	موافق بشدة	موافق بشدة	موافق بشدة	موافق بشدة	موافق	موافق	موافق	موافق	موافق	ممتاز جدا	ممتاز	ممتاز	ممتاز جدا	ممتاز	ممتاز جدا	ممتاز جدا	موافق بشدة	موافق بشدة	غير موافق	غير موافق	موافق بشدة	موافق بشدة	غير موافق	موافق بشدة	موافق	موافق بشدة	موافق بشدة	موافق بشدة	موافق بشدة	موافق بشدة	موافق بشدة	موافق بشدة	موافق بشدة	موافق بشدة	موافق بشدة	موافق بشدة	موافق بشدة	موافق بشدة	موافق بشدة	موافق بشدة
anonymous	EN	نعم	طالبة	آنثي	23-27	سعودية	ثلاث سنوات فآكثر	متوسط	الرابعة	محايد	موافق	موافق	محايد	غير موافق	محايد	موافق	غير موافق	غير موافق	مقبول	ممتاز	ممتاز	ممتاز	مقبول	ممتاز	ممتاز	موافق	محايد	غير موافق	غير موافق	موافق	موافق	غير موافق	غير موافق بشدة	غير موافق	غير موافق بشدة	موافق	محايد	محايد	غير موافق	موافق	غير موافق	محايد	موافق	غير موافق بشدة	غير موافق بشدة	موافق	محايد	محايد	محايد
anonymous	AR	نعم	طالبة	آنثي	23-27	سعودية	ثلاث سنوات فآكثر	متوسط	الرابعة	موافق	موافق بشدة	موافق	موافق بشدة	موافق	موافق بشدة	موافق	موافق	موافق	ممتاز	ممتاز	ممتاز جدا	ممتاز	ممتاز	ممتاز جدا	ممتاز	موافق	موافق	محايد	محايد	موافق	موافق	موافق بشدة	موافق	موافق	موافق	موافق بشدة	موافق بشدة	موافق	موافق	موافق بشدة	موافق	موافق	موافق	موافق	موافق	موافق	موافق	موافق	موافق
anonymous	AR	نعم	طالبة	آنثي	18-22	سعودية	ثلاث سنوات فآكثر	متوسط	الرابعة	محايد	موافق بشدة	محايد	موافق	محايد	موافق	غير موافق بشدة	محايد	محايد	ممتاز	غير مقبول	ممتاز جدا	ممتاز جدا	ممتاز جدا	مقبول	غير مقبول	محايد	موافق بشدة	غير موافق بشدة	غير موافق بشدة	غير موافق	موافق	غير موافق بشدة	غير موافق بشدة	غير موافق بشدة	غير موافق بشدة	موافق بشدة	غير موافق بشدة	محايد	غير موافق بشدة	محايد	غير موافق بشدة	محايد	محايد	غير موافق	غير موافق بشدة	محايد	محايد	محايد	محايد
anonymous	EN	نعم	طالبة	آنثي	18-22	سعودية	ثلاث سنوات فآكثر	متوسط	الرابعة	غير موافق	محايد	محايد	محايد	محايد	محايد	محايد	محايد	محايد	مقبول	مقبول	مقبول	مقبول	مقبول	مقبول	مقبول	محايد	محايد	محايد	محايد	محايد	محايد	محايد	محايد	محايد	محايد	محايد	محايد	غير موافق	غير موافق	محايد	محايد	محايد	غير موافق	محايد	محايد	محايد	محايد	محايد	محايد
anonymous	AR	نعم	طالبة	آنثي	23-27	سعودية	ثلاث سنوات فآكثر	متوسط	الرابعة	موافق بشدة	موافق بشدة	موافق بشدة	موافق بشدة	محايد	موافق	موافق	محايد	موافق	ممتاز جدا	مقبول	مقبول	ممتاز	ممتاز جدا	ممتاز جدا	ممتاز جدا	موافق بشدة	موافق بشدة	غير موافق	غير موافق	موافق	موافق	موافق	محايد	غير موافق	موافق	موافق بشدة	محايد	موافق	موافق	موافق	موافق	موافق	موافق	موافق	موافق	موافق	موافق	محايد	موافق
anonymous	AR	نعم	طالبة	آنثي	18-22	سعودية	ثلاث سنوات فآكثر	متوسط	الرابعة	موافق بشدة	موافق بشدة	محايد	محايد	محايد	محايد	موافق بشدة	موافق	محايد	ممتاز	ممتاز	ممتاز	ممتاز	ممتاز	ممتاز	مقبول نوعًا ما	موافق	موافق	موافق	محايد	موافق	موافق	غير موافق	محايد	غير موافق	موافق	موافق بشدة	موافق بشدة	موافق	موافق	موافق	موافق	موافق	موافق	موافق	موافق	موافق	موافق	موافق	موافق
anonymous	AR	نعم	طالبة	آنثي	23-27	سعودية	ثلاث سنوات فآكثر	عالي	الرابعة	موافق	موافق	موافق	موافق	موافق	موافق	موافق	موافق	موافق	ممتاز	مقبول	مقبول نوعًا ما	مقبول	مقبول	مقبول	مقبول نوعًا ما	موافق	غير موافق	غير موافق	غير موافق	غير موافق	غير موافق	محايد	غير موافق	غير موافق	موافق	موافق	موافق	موافق	موافق	محايد	موافق	غير موافق	موافق	محايد	موافق	محايد	موافق	محايد	موافق بشدة
anonymous	EN	نعم	طالبة	آنثي	23-27	سعودية	ثلاث سنوات فآكثر	متوسط	الرابعة	موافق	موافق	موافق	موافق	موافق	موافق	موافق بشدة	محايد	محايد	مقبول	مقبول نوعًا ما	مقبول نوعًا ما	مقبول نوعًا ما	مقبول	مقبول	مقبول	موافق	موافق	غير موافق بشدة	غير موافق بشدة	موافق	محايد	غير موافق بشدة	غير موافق	غير موافق بشدة	محايد	موافق	محايد	محايد	محايد	محايد	محايد	محايد	محايد	محايد	محايد	محايد	محايد	محايد	محايد
anonymous	AR	نعم	طالبة	آنثي	18-22	سعودية	ثلاث سنوات فآكثر	متوسط	الثالثة	موافق	موافق بشدة	موافق	محايد	موافق	موافق	محايد	موافق بشدة	موافق بشدة	ممتاز جدا	ممتاز	ممتاز جدا	مقبول	ممتاز جدا	ممتاز جدا	ممتاز جدا	موافق بشدة	غير موافق	غير موافق بشدة	غير موافق بشدة	موافق بشدة	موافق	غير موافق	غير موافق بشدة	غير موافق بشدة	غير موافق	موافق بشدة	موافق بشدة	موافق	موافق	موافق	محايد	موافق	موافق	موافق	موافق	موافق	موافق	موافق	موافق
anonymous	EN	نعم	طالبة	آنثي	18-22	سعودية	ثلاث سنوات فآكثر	متوسط	الرابعة	موافق	موافق	موافق	موافق	موافق	موافق	موافق	موافق	موافق	مقبول	غير مقبول	مقبول	مقبول	مقبول	مقبول	مقبول	موافق	موافق	غير موافق	غير موافق	موافق	موافق	موافق	غير موافق	محايد	محايد	موافق	موافق	محايد	محايد	محايد	محايد	محايد	محايد	محايد	محايد	موافق	موافق	محايد	موافق
anonymous	AR	نعم	طالبة	آنثي	18-22	سعودية	ثلاث سنوات فآكثر	متوسط	الثالثة	موافق	محايد	محايد	محايد	محايد	محايد	موافق	محايد	موافق	ممتاز	ممتاز	ممتاز	ممتاز	ممتاز	ممتاز	ممتاز	محايد	غير موافق	غير موافق بشدة	غير موافق بشدة	محايد	موافق	موافق	غير موافق	غير موافق	غير موافق بشدة	غير موافق بشدة	محايد	غير موافق بشدة	غير موافق بشدة	غير موافق بشدة	غير موافق بشدة	غير موافق بشدة	غير موافق بشدة	محايد	محايد	محايد	محايد	محايد	محايد
anonymous	EN	نعم	طالبة	آنثي	18-22	سعودية	ثلاث سنوات فآكثر	متوسط	الرابعة	موافق	موافق	موافق	موافق	موافق	موافق	موافق	موافق	موافق	ممتاز جدا	ممتاز	ممتاز	ممتاز	ممتاز	ممتاز	ممتاز	موافق	موافق	غير موافق	غير موافق	موافق بشدة	موافق بشدة	موافق	موافق	موافق	موافق	موافق	موافق	موافق	موافق	موافق	موافق	موافق	موافق	موافق	موافق	موافق	موافق	موافق	موافق
anonymous	EN	نعم	طالبة	آنثي	23-27	سعودية	ثلاث سنوات فآكثر	متوسط	الرابعة	محايد	محايد	محايد	محايد	محايد	محايد	محايد	محايد	محايد	مقبول	ممتاز	ممتاز	ممتاز	ممتاز	ممتاز	ممتاز	محايد	محايد	محايد	محايد	محايد	موافق	موافق بشدة	غير موافق	غير موافق بشدة	موافق بشدة	موافق	محايد	محايد	محايد	محايد	محايد	محايد	محايد	محايد	محايد	محايد	محايد	محايد	محايد
anonymous	EN	نعم	طالبة	آنثي	23-27	سعودية	ثلاث سنوات فآكثر	متوسط	الرابعة	موافق	محايد	محايد	محايد	محايد	محايد	موافق	موافق	موافق	مقبول نوعًا ما	مقبول	مقبول نوعًا ما	مقبول	مقبول	مقبول نوعًا ما	مقبول نوعًا ما	غير موافق	غير موافق	غير موافق بشدة	غير موافق بشدة	موافق	محايد	محايد	غير موافق	غير موافق بشدة	غير موافق	محايد	موافق	محايد	محايد	موافق	موافق	محايد	موافق	محايد	محايد	محايد	موافق	محايد	موافق
anonymous	AR	نعم	طالبة	آنثي	18-22	سعودية	ثلاث سنوات فآكثر	متوسط	الثالثة	غير موافق	محايد	محايد	محايد	محايد	محايد	غير موافق بشدة	موافق	غير موافق	ممتاز	مقبول نوعًا ما	ممتاز جدا	مقبول	ممتاز	ممتاز	ممتاز	موافق بشدة	موافق	محايد	محايد	موافق	موافق	غير موافق بشدة	محايد	غير موافق	محايد	غير موافق بشدة	موافق	موافق	محايد	محايد	محايد	محايد	محايد	غير موافق بشدة	غير موافق بشدة	موافق	موافق	موافق	موافق
anonymous	AR	نعم	طالبة	آنثي	23-27	سعودية	ثلاث سنوات فآكثر	متوسط	الرابعة	موافق	موافق	محايد	محايد	موافق	محايد	غير موافق	موافق	محايد	ممتاز جدا	ممتاز	ممتاز	ممتاز	مقبول	غير مقبول	مقبول	موافق	موافق	غير موافق بشدة	غير موافق بشدة	محايد	غير موافق	موافق	غير موافق	غير موافق	محايد	غير موافق	محايد	غير موافق	موافق	موافق	موافق	موافق	موافق بشدة	غير موافق	موافق	موافق	موافق	غير موافق	موافق
anonymous	EN	نعم	طالبة	آنثي	23-27	سعودية	ثلاث سنوات فآكثر	متوسط	الرابعة	محايد	محايد	محايد	موافق	محايد	محايد	موافق	موافق	محايد	ممتاز	ممتاز	ممتاز	ممتاز	ممتاز	ممتاز	ممتاز	موافق	موافق	غير موافق بشدة	غير موافق بشدة	موافق	موافق	غير موافق	موافق	غير موافق	موافق	موافق	موافق	موافق	موافق	موافق	موافق	موافق	موافق	موافق	موافق	موافق	موافق	موافق	موافق
anonymous	AR	نعم	طالبة	آنثي	23-27	سعودية	ثلاث سنوات فآكثر	منخفض	الرابعة	محايد	موافق بشدة	موافق	محايد	غير موافق	موافق بشدة	غير موافق	موافق	موافق	ممتاز جدا	ممتاز	ممتاز	ممتاز جدا	ممتاز جدا	ممتاز	مقبول	محايد	موافق	غير موافق	غير موافق	موافق	موافق بشدة	موافق بشدة	محايد	محايد	محايد	محايد	موافق	موافق	محايد	موافق	موافق	موافق	موافق بشدة	موافق	موافق بشدة	موافق	موافق بشدة	موافق	موافق
anonymous	AR	نعم	طالبة	آنثي	18-22	سعودية	ثلاث سنوات فآكثر	متوسط	الرابعة	موافق	محايد	موافق	موافق	محايد	موافق	محايد	غير موافق	محايد	مقبول	مقبول نوعًا ما	مقبول	مقبول	مقبول	مقبول	مقبول	موافق	موافق	غير موافق	غير موافق	موافق	موافق	موافق	غير موافق	غير موافق	محايد	موافق	موافق	موافق	موافق	موافق	موافق	موافق	موافق	موافق	موافق	موافق	موافق	موافق	محايد
anonymous	EN	نعم	طالبة	آنثي	18-22	سعودية	ثلاث سنوات فآكثر	متوسط	الرابعة	محايد	موافق	محايد	موافق	غير موافق	غير موافق	غير موافق	غير موافق بشدة	غير موافق	مقبول نوعًا ما	غير مقبول	مقبول نوعًا ما	غير مقبول	مقبول	غير مقبول	غير مقبول	موافق بشدة	محايد	غير موافق بشدة	غير موافق بشدة	غير موافق	غير موافق بشدة	غير موافق بشدة	غير موافق بشدة	غير موافق بشدة	غير موافق بشدة	موافق بشدة	غير موافق	محايد	محايد	محايد	محايد	محايد	محايد	محايد	محايد	محايد	محايد	محايد	محايد
anonymous	EN	نعم	طالبة	آنثي	23-27	سعودية	ثلاث سنوات فآكثر	متوسط	الرابعة	محايد	محايد	محايد	موافق	موافق	موافق	موافق	موافق	غير موافق	ممتاز	مقبول نوعًا ما	مقبول	ممتاز	ممتاز	مقبول	ممتاز	موافق	موافق	موافق	موافق	موافق	موافق	موافق	موافق	موافق	موافق	موافق	موافق	موافق	موافق	موافق	موافق	موافق	موافق	موافق	محايد	محايد	موافق	موافق	محايد
anonymous	EN	نعم	طالبة	آنثي	23-27	سعودية	ثلاث سنوات فآكثر	متوسط	الرابعة	محايد	محايد	موافق	محايد	غير موافق	محايد	موافق بشدة	محايد	محايد	مقبول نوعًا ما	مقبول نوعًا ما	مقبول نوعًا ما	مقبول نوعًا ما	غير مقبول	مقبول نوعًا ما	مقبول نوعًا ما	موافق بشدة	محايد	غير موافق	غير موافق	موافق	محايد	غير موافق	غير موافق بشدة	غير موافق	محايد	موافق	محايد	محايد	موافق	موافق	موافق	محايد	محايد	محايد	محايد	محايد	محايد	محايد	موافق
anonymous	AR	نعم	طالبة	آنثي	23-27	سعودية	ثلاث سنوات فآكثر	متوسط	الرابعة	موافق	موافق	موافق	موافق	موافق	موافق	محايد	موافق	موافق	ممتاز	مقبول	مقبول	مقبول	مقبول	مقبول	مقبول	موافق	موافق	غير موافق بشدة	غير موافق بشدة	موافق	موافق	موافق	محايد	موافق	موافق	موافق	موافق	محايد	موافق	موافق	موافق	موافق	موافق	موافق	محايد	موافق	موافق	موافق	موافق
anonymous	EN	نعم	طالبة	آنثي	18-22	سعودية	ثلاث سنوات فآكثر	متوسط	الثالثة	موافق	موافق	موافق	محايد	موافق	موافق	موافق	محايد	غير موافق	مقبول	مقبول نوعًا ما	ممتاز	مقبول	مقبول	ممتاز	مقبول نوعًا ما	موافق	محايد	غير موافق بشدة	غير موافق	موافق	موافق بشدة	محايد	غير موافق	محايد	غير موافق بشدة	غير موافق	غير موافق	موافق	موافق	محايد	موافق	موافق	موافق	غير موافق	موافق	محايد	محايد	موافق	موافق
anonymous	EN	نعم	طالبة	آنثي	18-22	سعودية	ثلاث سنوات فآكثر	متوسط	الرابعة	محايد	موافق	محايد	محايد	محايد	موافق	محايد	موافق	موافق	ممتاز	مقبول	ممتاز	مقبول	مقبول	مقبول	مقبول	موافق	موافق	غير موافق بشدة	غير موافق بشدة	موافق	موافق	موافق بشدة	موافق	موافق	محايد	موافق بشدة	محايد	غير موافق	محايد	محايد	موافق	موافق	موافق	موافق	موافق	موافق	موافق	موافق	موافق
anonymous	AR	نعم	طالبة	آنثي	18-22	سعودية	ثلاث سنوات فآكثر	متوسط	الثالثة	موافق	موافق	موافق	موافق	موافق	موافق	موافق بشدة	موافق	موافق	ممتاز	ممتاز	ممتاز	ممتاز	ممتاز	ممتاز	ممتاز	موافق	محايد	غير موافق بشدة	محايد	موافق	غير موافق	غير موافق	غير موافق	غير موافق	غير موافق	غير موافق	موافق	موافق	محايد	موافق	محايد	موافق	محايد	موافق	موافق	موافق	موافق	موافق	موافق
anonymous	AR	نعم	طالبة	آنثي	18-22	سعودية	سنة	متوسط	الاولي	موافق	موافق بشدة	موافق	موافق	موافق	موافق	موافق	موافق	موافق	ممتاز جدا	ممتاز	ممتاز	ممتاز	ممتاز	مقبول نوعًا ما	مقبول	موافق	موافق	موافق	موافق	موافق	موافق	موافق	موافق	موافق	موافق	موافق	موافق	محايد	محايد	موافق	موافق	موافق	موافق	موافق	موافق	موافق	موافق	موافق	موافق
anonymous	EN	نعم	طالبة	آنثي	18-22	سعودية	سنة	متوسط	الاولي	موافق	موافق	محايد	موافق	محايد	موافق	محايد	موافق	محايد	ممتاز	مقبول	مقبول	مقبول	مقبول	مقبول	مقبول	موافق	محايد	موافق	غير موافق	محايد	محايد	محايد	محايد	محايد	محايد	محايد	محايد	محايد	محايد	محايد	محايد	محايد	محايد	محايد	محايد	موافق	موافق	غير موافق	موافق
anonymous	AR	نعم	طالبة	آنثي	18-22	سعودية	سنة	متوسط	الاولي	محايد	موافق	موافق	محايد	محايد	موافق	موافق بشدة	موافق	موافق	مقبول نوعًا ما	مقبول	مقبول	مقبول	مقبول	مقبول	مقبول نوعًا ما	محايد	موافق	محايد	محايد	موافق	محايد	موافق	محايد	محايد	محايد	موافق	محايد	محايد	محايد	محايد	محايد	محايد	محايد	محايد	موافق	محايد	محايد	محايد	محايد
anonymous	EN	نعم	طالبة	آنثي	18-22	سعودية	سنة	متوسط	الاولي	موافق	موافق	موافق	موافق	موافق بشدة	موافق	محايد	محايد	محايد	مقبول	مقبول	مقبول	مقبول	مقبول	ممتاز	مقبول	موافق بشدة	موافق بشدة	موافق	موافق	موافق بشدة	موافق بشدة	موافق بشدة	موافق بشدة	موافق بشدة	موافق بشدة	موافق	موافق بشدة	موافق	موافق	موافق	موافق	موافق	موافق	موافق بشدة	موافق بشدة	موافق	موافق	موافق	موافق
anonymous	EN	نعم	طالبة	آنثي	18-22	سعودية	سنة	متوسط	الاولي	محايد	موافق	موافق	موافق	موافق	موافق	محايد	محايد	موافق	مقبول	ممتاز	ممتاز	ممتاز	ممتاز جدا	ممتاز جدا	ممتاز جدا	موافق	موافق	موافق	موافق	موافق	موافق	موافق	موافق	موافق	موافق	غير موافق	موافق	موافق	موافق	موافق	موافق	موافق	موافق	موافق	موافق	موافق	موافق	موافق	موافق
anonymous	AR	نعم	طالبة	آنثي	18-22	سعودية	سنة	متوسط	الاولي	موافق	موافق	محايد	محايد	محايد	محايد	محايد	محايد	محايد	مقبول	مقبول	ممتاز	مقبول	مقبول	مقبول	مقبول	محايد	محايد	محايد	محايد	موافق	موافق	موافق	محايد	موافق	محايد	موافق	محايد	محايد	محايد	محايد	محايد	محايد	محايد	محايد	محايد	محايد	محايد	محايد	محايد
anonymous	EN	نعم	طالبة	آنثي	18-22	سعودية	سنة	متوسط	الاولي	محايد	موافق	محايد	محايد	محايد	موافق	موافق	محايد	محايد	ممتاز جدا	ممتاز	ممتاز جدا	ممتاز جدا	ممتاز	ممتاز جدا	ممتاز جدا	موافق	موافق	محايد	محايد	موافق	موافق	موافق	موافق بشدة	موافق بشدة	موافق بشدة	موافق	موافق بشدة	موافق	محايد	محايد	موافق	محايد	موافق	محايد	محايد	محايد	موافق	غير موافق	موافق
anonymous	EN	نعم	طالبة	آنثي	18-22	سعودية	سنة	متوسط	الاولي	موافق	محايد	موافق	موافق	موافق	موافق	محايد	محايد	محايد	ممتاز	مقبول	ممتاز	ممتاز	مقبول	مقبول	مقبول	محايد	موافق	محايد	محايد	موافق	موافق	محايد	موافق	موافق	موافق	محايد	موافق	محايد	موافق	محايد	موافق	موافق	موافق	محايد	موافق	محايد	موافق	موافق	موافق
anonymous	AR	نعم	طالبة	آنثي	18-22	سعودية	سنة	منخفض	الثانية	موافق	موافق بشدة	موافق	موافق	موافق	موافق بشدة	موافق	موافق بشدة	موافق	ممتاز جدا	ممتاز	ممتاز جدا	ممتاز جدا	ممتاز جدا	مقبول	ممتاز جدا	موافق بشدة	موافق بشدة	محايد	محايد	موافق بشدة	موافق بشدة	موافق بشدة	موافق بشدة	موافق	موافق	محايد	موافق بشدة	موافق	موافق	محايد	موافق	محايد	محايد	موافق	موافق	موافق	موافق	محايد	محايد
anonymous	EN	نعم	طالبة	آنثي	18-22	سعودية	سنة	عالي	الاولي	غير موافق	موافق بشدة	موافق بشدة	محايد	موافق بشدة	موافق بشدة	محايد	غير موافق	غير موافق بشدة	ممتاز جدا	غير مقبول	ممتاز جدا	ممتاز جدا	ممتاز جدا	ممتاز جدا	ممتاز جدا	موافق بشدة	موافق بشدة	غير موافق	محايد	غير موافق بشدة	موافق بشدة	موافق بشدة	موافق بشدة	موافق بشدة	موافق بشدة	موافق بشدة	موافق بشدة	موافق	موافق	موافق	موافق بشدة	موافق بشدة	موافق بشدة	موافق بشدة	موافق بشدة	موافق بشدة	موافق بشدة	موافق بشدة	موافق بشدة
anonymous	AR	نعم	طالبة	آنثي	18-22	سعودية	سنة	عالي	الاولي	غير موافق بشدة	محايد	غير موافق	غير موافق بشدة	غير موافق بشدة	غير موافق	محايد	غير موافق بشدة	غير موافق بشدة	مقبول	مقبول	ممتاز	مقبول نوعًا ما	مقبول	مقبول	مقبول نوعًا ما	محايد	موافق	محايد	محايد	غير موافق بشدة	محايد	غير موافق	موافق	محايد	محايد	موافق	موافق	غير موافق بشدة	غير موافق	غير موافق	غير موافق	غير موافق	موافق	موافق	محايد	غير موافق	غير موافق	محايد	غير موافق
anonymous	AR	نعم	طالبة	آنثي	18-22	سعودية	سنة	متوسط	الاولي	محايد	موافق	غير موافق	محايد	محايد	محايد	غير موافق	محايد	محايد	مقبول	ممتاز	مقبول نوعًا ما	غير مقبول	مقبول	غير مقبول	مقبول نوعًا ما	محايد	موافق	موافق	موافق	محايد	محايد	محايد	محايد	محايد	محايد	غير موافق	محايد	غير موافق	غير موافق	محايد	محايد	محايد	موافق	محايد	محايد	محايد	غير موافق	محايد	غير موافق
anonymous	AR	نعم	طالبة	آنثي	18-22	سعودية	سنة	متوسط	الاولي	موافق	موافق	محايد	غير موافق	موافق	موافق	محايد	موافق	موافق	ممتاز	مقبول	ممتاز	مقبول	ممتاز	ممتاز	ممتاز	موافق	موافق	موافق	محايد	موافق	موافق	موافق	محايد	موافق	موافق	محايد	موافق	موافق	موافق	موافق	محايد	محايد	محايد	موافق	موافق	محايد	موافق	محايد	موافق
anonymous	EN	نعم	طالبة	آنثي	18-22	سعودية	سنة	متوسط	الاولي	موافق	موافق	موافق	محايد	موافق	محايد	موافق	موافق	موافق	مقبول	مقبول	ممتاز جدا	ممتاز	ممتاز	ممتاز	ممتاز	موافق	موافق	محايد	موافق	موافق	موافق	موافق	موافق	محايد	موافق	موافق	موافق	محايد	موافق	محايد	محايد	موافق	موافق	موافق	موافق	موافق	موافق	موافق	موافق
anonymous	EN	نعم	طالبة	آنثي	18-22	سعودية	سنة	منخفض	الاولي	موافق	موافق	محايد	محايد	محايد	محايد	موافق	محايد	محايد	مقبول	مقبول	مقبول نوعًا ما	مقبول	مقبول	مقبول نوعًا ما	مقبول	موافق	موافق	محايد	محايد	موافق	موافق	موافق	محايد	محايد	محايد	موافق	موافق	محايد	محايد	غير موافق	محايد	محايد	محايد	محايد	محايد	محايد	محايد	محايد	محايد
anonymous	AR	نعم	طالبة	آنثي	18-22	سعودية	سنة	متوسط	الاولي	موافق	موافق بشدة	موافق	غير موافق	محايد	محايد	غير موافق	موافق	موافق بشدة	ممتاز	غير مقبول	ممتاز	مقبول	غير مقبول	مقبول	ممتاز	موافق بشدة	موافق بشدة	محايد	محايد	موافق	موافق	محايد	موافق	موافق	موافق	موافق بشدة	موافق بشدة	محايد	محايد	موافق	موافق	موافق	محايد	موافق بشدة	موافق بشدة	محايد	محايد	محايد	محايد
anonymous	AR	نعم	طالبة	آنثي	18-22	سعودية	سنة	متوسط	الاولي	موافق	موافق	غير موافق	موافق	محايد	موافق	محايد	محايد	محايد	ممتاز	ممتاز	ممتاز	ممتاز	ممتاز	ممتاز	مقبول	موافق	محايد	موافق	موافق	محايد	محايد	غير موافق	غير موافق	غير موافق	موافق	موافق	موافق	موافق	موافق	غير موافق	موافق	غير موافق	موافق	غير موافق	غير موافق	موافق	موافق بشدة	محايد	موافق
anonymous	EN	نعم	طالبة	آنثي	18-22	سعودية	سنة	متوسط	الاولي	موافق	موافق	محايد	موافق	محايد	موافق	موافق	محايد	موافق	ممتاز	ممتاز	ممتاز	ممتاز جدا	ممتاز	ممتاز جدا	مقبول	موافق	موافق	محايد	محايد	محايد	موافق	موافق	موافق	موافق	موافق	محايد	موافق	موافق	موافق	موافق	موافق	موافق	موافق	موافق	موافق	محايد	موافق	محايد	موافق
anonymous	AR	نعم	طالبة	آنثي	18-22	سعودية	سنة	متوسط	الاولي	موافق بشدة	موافق بشدة	موافق بشدة	موافق	موافق	موافق بشدة	محايد	محايد	موافق	ممتاز جدا	ممتاز جدا	ممتاز جدا	ممتاز جدا	ممتاز جدا	ممتاز جدا	ممتاز جدا	موافق بشدة	موافق بشدة	موافق بشدة	موافق بشدة	موافق بشدة	موافق بشدة	موافق بشدة	موافق بشدة	موافق بشدة	موافق	موافق	موافق بشدة	موافق بشدة	موافق	محايد	محايد	موافق	موافق بشدة	موافق بشدة	موافق بشدة	موافق بشدة	محايد	موافق بشدة	موافق بشدة
anonymous	AR	نعم	طالبة	آنثي	23-27	سعودية	ثلاث سنوات فآكثر	متوسط	الرابعة	موافق	موافق	موافق	موافق	موافق	موافق	موافق بشدة	موافق	موافق	ممتاز	ممتاز	ممتاز جدا	ممتاز جدا	ممتاز جدا	ممتاز جدا	ممتاز جدا	موافق بشدة	موافق بشدة	محايد	محايد	موافق	موافق	موافق	موافق	موافق	موافق	موافق	موافق	محايد	محايد	محايد	محايد	محايد	محايد	محايد	محايد	موافق	محايد	محايد	محايد
anonymous	EN	نعم	طالبة	آنثي	18-22	سعودية	سنة	متوسط	الاولي	موافق	موافق	موافق	موافق	موافق	موافق	موافق بشدة	موافق	موافق	مقبول نوعًا ما	مقبول	مقبول	مقبول	مقبول	مقبول نوعًا ما	مقبول	موافق	محايد	محايد	محايد	موافق	موافق	محايد	غير موافق	محايد	غير موافق بشدة	محايد	محايد	محايد	محايد	محايد	موافق	محايد	موافق	محايد	محايد	محايد	موافق	محايد	غير موافق
anonymous	EN	نعم	طالبة	آنثي	18-22	سعودية	سنة	متوسط	الاولي	محايد	موافق	محايد	محايد	محايد	موافق	موافق	محايد	موافق	مقبول	مقبول	غير مقبول	مقبول نوعًا ما	مقبول	ممتاز	مقبول	محايد	موافق	محايد	محايد	محايد	موافق	محايد	موافق	موافق	موافق	محايد	موافق	محايد	موافق	محايد	موافق	محايد	موافق	موافق	موافق	موافق	محايد	موافق	موافق
anonymous	EN	نعم	طالبة	آنثي	18-22	سعودية	سنة	متوسط	الاولي	موافق بشدة	موافق بشدة	موافق بشدة	موافق	موافق بشدة	موافق بشدة	موافق بشدة	موافق بشدة	موافق بشدة	ممتاز جدا	مقبول نوعًا ما	مقبول نوعًا ما	ممتاز جدا	ممتاز جدا	ممتاز جدا	ممتاز جدا	موافق بشدة	موافق بشدة	محايد	محايد	موافق بشدة	موافق	موافق	موافق بشدة	موافق بشدة	موافق بشدة	موافق بشدة	موافق بشدة	موافق بشدة	موافق بشدة	موافق بشدة	موافق بشدة	موافق بشدة	موافق بشدة	موافق بشدة	موافق بشدة	موافق بشدة	موافق بشدة	موافق بشدة	موافق بشدة
anonymous	AR	نعم	طالبة	آنثي	18-22	سعودية	سنة	متوسط	الاولي	موافق	موافق	موافق	موافق	موافق	موافق بشدة	موافق	موافق	موافق	ممتاز	مقبول	ممتاز	ممتاز	ممتاز	ممتاز	ممتاز	موافق	موافق	محايد	محايد	موافق	موافق	موافق	موافق	موافق	موافق	محايد	موافق	محايد	محايد	موافق	موافق	محايد	موافق	موافق	موافق	موافق	موافق	موافق	موافق
anonymous	EN	نعم	طالبة	آنثي	18-22	سعودية	سنة	متوسط	الاولي	موافق	موافق	موافق	موافق	موافق	موافق	موافق	محايد	محايد	مقبول	مقبول	مقبول	مقبول	مقبول	مقبول	مقبول	موافق	موافق	موافق	موافق	موافق	موافق	موافق	موافق	موافق	موافق	محايد	موافق	موافق	موافق	موافق	موافق	موافق	موافق	موافق	موافق	موافق	موافق	موافق	موافق
anonymous	EN	نعم	طالبة	آنثي	18-22	سعودية	سنة	عالي	الاولي	موافق	موافق	محايد	محايد	محايد	محايد	موافق	موافق	موافق	مقبول نوعًا ما	غير مقبول	مقبول نوعًا ما	غير مقبول	مقبول نوعًا ما	غير مقبول	مقبول نوعًا ما	محايد	محايد	غير موافق	غير موافق	محايد	غير موافق	غير موافق	غير موافق	غير موافق	غير موافق	محايد	موافق	محايد	محايد	محايد	محايد	محايد	محايد	موافق	موافق	محايد	محايد	محايد	محايد
anonymous	EN	نعم	طالبة	آنثي	18-22	سعودية	سنة	عالي	الاولي	موافق بشدة	موافق بشدة	موافق بشدة	موافق بشدة	موافق بشدة	موافق بشدة	موافق	موافق بشدة	موافق بشدة	ممتاز جدا	ممتاز	ممتاز	ممتاز	ممتاز جدا	ممتاز جدا	ممتاز جدا	موافق بشدة	موافق بشدة	موافق	موافق بشدة	موافق	موافق بشدة	موافق	موافق بشدة	موافق بشدة	موافق بشدة	موافق	موافق بشدة	موافق	موافق	موافق	موافق بشدة	موافق بشدة	موافق بشدة	موافق بشدة	موافق بشدة	موافق بشدة	موافق بشدة	موافق بشدة	موافق بشدة
anonymous	AR	نعم	طالبة	آنثي	18-22	سعودية	سنة	متوسط	الاولي	محايد	موافق	محايد	محايد	محايد	محايد	موافق	محايد	محايد	ممتاز	مقبول	ممتاز جدا	ممتاز جدا	ممتاز جدا	ممتاز جدا	ممتاز جدا	موافق بشدة	موافق بشدة	محايد	محايد	موافق	موافق	موافق	موافق	موافق	موافق	موافق	موافق	موافق	موافق	موافق	موافق	موافق	موافق	موافق بشدة	موافق بشدة	موافق	موافق	موافق	موافق
anonymous	EN	نعم	طالبة	آنثي	18-22	سعودية	سنة	متوسط	الاولي	موافق	موافق بشدة	موافق بشدة	محايد	محايد	موافق بشدة	موافق بشدة	موافق	موافق بشدة	ممتاز جدا	مقبول	ممتاز جدا	ممتاز جدا	ممتاز جدا	ممتاز جدا	ممتاز جدا	موافق بشدة	موافق بشدة	موافق	موافق	موافق بشدة	موافق بشدة	موافق	موافق بشدة	موافق بشدة	موافق بشدة	موافق بشدة	موافق بشدة	موافق	موافق	موافق	موافق بشدة	موافق بشدة	موافق بشدة	موافق بشدة	موافق بشدة	موافق بشدة	موافق بشدة	موافق بشدة	موافق بشدة
anonymous	EN	نعم	طالبة	آنثي	18-22	سعودية	سنة	متوسط	الاولي	موافق	موافق	محايد	محايد	موافق	محايد	موافق بشدة	غير موافق	محايد	ممتاز	ممتاز	ممتاز جدا	مقبول	ممتاز جدا	ممتاز	ممتاز	موافق	موافق بشدة	محايد	محايد	موافق	موافق	موافق	موافق	موافق	غير موافق	موافق	موافق	موافق	موافق	محايد	محايد	موافق	موافق	محايد	موافق بشدة	موافق	موافق	موافق	موافق
anonymous	AR	نعم	طالبة	آنثي	18-22	سعودية	سنة	متوسط	الاولي	محايد	موافق	محايد	محايد	موافق بشدة	محايد	موافق بشدة	موافق	محايد	مقبول	مقبول نوعًا ما	ممتاز جدا	ممتاز	ممتاز	ممتاز	مقبول	محايد	غير موافق	محايد	محايد	موافق	موافق	غير موافق	غير موافق	محايد	غير موافق	غير موافق بشدة	غير موافق	محايد	موافق	غير موافق	غير موافق	موافق	موافق	محايد	محايد	موافق	محايد	محايد	محايد
anonymous	EN	نعم	طالبة	آنثي	18-22	سعودية	سنة	متوسط	الاولي	موافق	موافق	موافق	موافق	محايد	موافق	موافق	غير موافق	محايد	ممتاز	ممتاز	ممتاز	ممتاز	ممتاز	ممتاز	مقبول	موافق	موافق	غير موافق	محايد	موافق	موافق	محايد	غير موافق	محايد	غير موافق	غير موافق	موافق	محايد	موافق	غير موافق	غير موافق	محايد	محايد	محايد	موافق	موافق	موافق	موافق	موافق
anonymous	AR	نعم	طالبة	آنثي	18-22	سعودية	سنة	متوسط	الاولي	غير موافق	موافق	محايد	محايد	محايد	موافق	محايد	محايد	محايد	ممتاز	مقبول	ممتاز	ممتاز	ممتاز	ممتاز	ممتاز	موافق	موافق	محايد	محايد	محايد	موافق	محايد	موافق	موافق	موافق	موافق	موافق	محايد	محايد	محايد	محايد	محايد	محايد	موافق	موافق	محايد	موافق	موافق	موافق
anonymous	AR	نعم	طالبة	آنثي	18-22	سعودية	سنة	متوسط	الاولي	موافق	محايد	محايد	موافق	موافق	موافق	غير موافق	محايد	محايد	مقبول نوعًا ما	مقبول نوعًا ما	مقبول نوعًا ما	مقبول نوعًا ما	مقبول	مقبول	مقبول	محايد	محايد	غير موافق	غير موافق	محايد	غير موافق	غير موافق	غير موافق	غير موافق	غير موافق	غير موافق	محايد	غير موافق	محايد	غير موافق	محايد	غير موافق	محايد	محايد	محايد	غير موافق	محايد	غير موافق	محايد
anonymous	AR	نعم	طالبة	آنثي	18-22	سعودية	سنة	منخفض	الاولي	محايد	موافق بشدة	موافق بشدة	موافق	محايد	موافق بشدة	موافق بشدة	محايد	محايد	مقبول	غير مقبول	مقبول نوعًا ما	غير مقبول	ممتاز جدا	مقبول	ممتاز جدا	موافق	موافق بشدة	غير موافق بشدة	غير موافق بشدة	موافق بشدة	موافق بشدة	موافق بشدة	موافق بشدة	موافق بشدة	موافق بشدة	محايد	موافق بشدة	غير موافق بشدة	محايد	محايد	موافق بشدة	محايد	موافق بشدة	محايد	محايد	محايد	موافق	موافق	موافق بشدة
anonymous	EN	نعم	طالبة	آنثي	18-22	سعودية	سنة	متوسط	الاولي	موافق	موافق	موافق	محايد	موافق	موافق	غير موافق بشدة	محايد	محايد	مقبول	غير مقبول	ممتاز	ممتاز	مقبول نوعًا ما	ممتاز	مقبول	موافق بشدة	موافق	محايد	محايد	موافق بشدة	غير موافق بشدة	غير موافق بشدة	غير موافق بشدة	غير موافق بشدة	موافق	محايد	موافق	محايد	محايد	محايد	محايد	محايد	محايد	موافق بشدة	موافق بشدة	محايد	محايد	محايد	محايد
anonymous	EN	نعم	طالبة	آنثي	18-22	سعودية	سنة	متوسط	الاولي	موافق	موافق	موافق	موافق	محايد	موافق	موافق	محايد	محايد	ممتاز	مقبول نوعًا ما	مقبول	مقبول	ممتاز	ممتاز	مقبول	موافق	موافق	محايد	محايد	موافق	موافق	محايد	محايد	محايد	موافق	محايد	موافق	محايد	محايد	غير موافق	موافق	غير موافق	موافق	غير موافق	محايد	موافق	موافق	موافق	موافق
anonymous	AR	نعم	طالبة	آنثي	18-22	سعودية	سنة	متوسط	الاولي	غير موافق	محايد	غير موافق	غير موافق	غير موافق	غير موافق	محايد	غير موافق	غير موافق	مقبول نوعًا ما	مقبول نوعًا ما	مقبول نوعًا ما	مقبول نوعًا ما	مقبول نوعًا ما	مقبول نوعًا ما	مقبول نوعًا ما	موافق	غير موافق	غير موافق	غير موافق	غير موافق	محايد	غير موافق	محايد	غير موافق	غير موافق	غير موافق	محايد	غير موافق	محايد	غير موافق	غير موافق	غير موافق	موافق	موافق	موافق	محايد	موافق بشدة	محايد	موافق بشدة
anonymous	AR	نعم	طالبة	آنثي	18-22	سعودية	سنة	متوسط	الاولي	موافق	موافق بشدة	موافق	غير موافق	غير موافق بشدة	محايد	موافق	غير موافق بشدة	محايد	مقبول نوعًا ما	ممتاز	مقبول نوعًا ما	مقبول	غير مقبول	مقبول	ممتاز	موافق	موافق	محايد	محايد	موافق	غير موافق	غير موافق	محايد	محايد	غير موافق	موافق	موافق	موافق	موافق	محايد	موافق	محايد	موافق	موافق بشدة	موافق بشدة	موافق	موافق	موافق	موافق
anonymous	AR	نعم	طالبة	آنثي	18-22	سعودية	سنة	متوسط	الاولي	محايد	موافق	موافق بشدة	موافق بشدة	محايد	موافق بشدة	موافق بشدة	محايد	موافق	مقبول	ممتاز	ممتاز جدا	ممتاز جدا	مقبول	ممتاز جدا	مقبول	موافق	موافق بشدة	موافق	محايد	موافق بشدة	موافق بشدة	موافق بشدة	موافق بشدة	موافق بشدة	موافق بشدة	موافق بشدة	موافق بشدة	محايد	محايد	موافق	محايد	موافق	محايد	موافق بشدة	موافق	موافق	موافق	موافق	محايد
anonymous	EN	نعم	طالبة	آنثي	18-22	سعودية	سنة	متوسط	الاولي	موافق	موافق	موافق	موافق	موافق	موافق	موافق	موافق	موافق	ممتاز	ممتاز	ممتاز جدا	ممتاز	ممتاز جدا	ممتاز	ممتاز	موافق	موافق	موافق	موافق	محايد	موافق	موافق	موافق	موافق	موافق	محايد	موافق	موافق	موافق	موافق	موافق	موافق	موافق	محايد	موافق	موافق	موافق	موافق	موافق
anonymous	EN	نعم	طالبة	آنثي	18-22	سعودية	سنة	متوسط	الاولي	محايد	محايد	غير موافق	محايد	غير موافق	غير موافق	موافق	غير موافق بشدة	محايد	غير مقبول	غير مقبول	مقبول نوعًا ما	مقبول نوعًا ما	مقبول	مقبول نوعًا ما	مقبول نوعًا ما	محايد	محايد	محايد	محايد	موافق	غير موافق	غير موافق بشدة	غير موافق بشدة	غير موافق بشدة	غير موافق بشدة	غير موافق	محايد	محايد	محايد	غير موافق	محايد	غير موافق	محايد	محايد	موافق	محايد	موافق	محايد	محايد
anonymous	AR	نعم	طالبة	آنثي	18-22	سعودية	سنة	متوسط	الاولي	محايد	موافق	محايد	محايد	محايد	موافق	موافق	محايد	موافق	مقبول	مقبول	غير مقبول	مقبول نوعًا ما	مقبول	مقبول نوعًا ما	مقبول نوعًا ما	محايد	موافق	محايد	محايد	محايد	محايد	محايد	محايد	محايد	محايد	غير موافق	محايد	محايد	محايد	موافق	محايد	محايد	محايد	محايد	محايد	محايد	محايد	محايد	محايد
anonymous	EN	نعم	طالبة	آنثي	18-22	سعودية	سنة	متوسط	الاولي	موافق	موافق	محايد	موافق	موافق	موافق بشدة	غير موافق	محايد	محايد	ممتاز	مقبول نوعًا ما	ممتاز جدا	مقبول	مقبول	مقبول	مقبول	موافق	موافق	محايد	محايد	موافق	محايد	محايد	موافق	محايد	موافق	موافق	موافق	غير موافق	موافق	محايد	موافق	موافق	محايد	محايد	موافق بشدة	محايد	موافق	محايد	محايد
anonymous	AR	نعم	طالبة	آنثي	18-22	سعودية	سنة	متوسط	الثانية	موافق	موافق بشدة	موافق بشدة	محايد	موافق	موافق	موافق	موافق	موافق	مقبول نوعًا ما	غير مقبول	مقبول نوعًا ما	غير مقبول	ممتاز	غير مقبول	ممتاز جدا	موافق بشدة	موافق بشدة	غير موافق بشدة	غير موافق بشدة	غير موافق	موافق بشدة	موافق	موافق	محايد	غير موافق	موافق بشدة	موافق	محايد	موافق	موافق	موافق بشدة	موافق	غير موافق	موافق بشدة	موافق بشدة	غير موافق بشدة	غير موافق بشدة	غير موافق بشدة	غير موافق
[truncated: 53 more columns]
